# Supplementary material for: Gut microbiota non-convergence and adaptations in sympatric Tibetan and Przewalski’s gazelles
Source: iScience. 2024 Feb 6;27(3):109117. doi: 10.1016/j.isci.2024.109117 (PMC10879710; doi:10.1016/j.isci.2024.109117)
Supplement: Table S3. Taxonomic classification of core ASVs in Tibetan gazelle and Przewalski’s gazelle, related to Figure 2 [file mmc2.xlsx]

## Sheet: Sheet1
				Table S3: Taxonomic classification of core ASVs in Tibetan gazelle and Przewalski’s gazelle, related to Figure 2
Abbreviation: Tibetan gazelle (TG), Przewalski's gazelle (PG).				ASV.ID	Host Speciesa	Phylum	Class	Order	Family
				asv00302	TG	p__Firmicutes	c__Clostridia	o__Oscillospirales	f__Ruminococcaceae
				asv02209	TG	p__Firmicutes	c__Clostridia	o__Lachnospirales	f__Lachnospiraceae
				asv00106	TG	p__Firmicutes	c__Clostridia	o__Oscillospirales	f__Oscillospiraceae
				asv00429	TG	p__Firmicutes	c__Clostridia	o__Peptococcales	f__Peptococcaceae
Note: a TG indicates the ASV belongs to the core taxa in Tibetan gazelle. PG indicates the ASV belongs to the core taxa in Przewalski’s gazelle. TG and PG means the ASV belongs to the core taxa in both species. Data are represented as mean ± SD.				asv00062	TG	p__Firmicutes	c__Negativicutes	o__Acidaminococcales	f__Acidaminococcaceae
				asv00704	TG	p__Firmicutes	c__Clostridia	o__Christensenellales	f__Christensenellaceae
				asv00755	TG	p__Firmicutes	c__Clostridia	o__Oscillospirales	f__Ruminococcaceae
				asv00339	TG	p__Firmicutes	c__Clostridia	o__Lachnospirales	f__Lachnospiraceae
				asv01091	TG	p__Firmicutes	c__Clostridia	o__Oscillospirales	f__Oscillospiraceae
				asv02249	TG	p__Firmicutes	c__Clostridia	o__Oscillospirales	f__UCG-010
				asv00383	TG	p__Firmicutes	c__Bacilli	o__Erysipelotrichales	f__Erysipelatoclostridiaceae
				asv00476	TG	p__Firmicutes	c__Clostridia	o__Monoglobales	f__Monoglobaceae
				asv00604	TG	p__Firmicutes	c__Clostridia	o__Lachnospirales	f__Lachnospiraceae
				asv00324	TG	p__Firmicutes	c__Clostridia	o__Oscillospirales	f__Ruminococcaceae
				asv01090	TG	p__Firmicutes	c__Clostridia	o__Lachnospirales	f__Lachnospiraceae
				asv00829	TG	p__Firmicutes	c__Clostridia	o__Monoglobales	f__Monoglobaceae
				asv00499	TG	p__Firmicutes	c__Clostridia	o__Lachnospirales	f__Lachnospiraceae
				asv00447	TG	p__Firmicutes	c__Clostridia	o__Lachnospirales	f__Lachnospiraceae
				asv00881	TG	p__Firmicutes	c__Clostridia	o__Lachnospirales	f__Lachnospiraceae
				asv01291	TG	p__Firmicutes	c__Clostridia	o__Oscillospirales	f__Oscillospiraceae
				asv01737	TG	p__Firmicutes	c__Clostridia	o__Lachnospirales	f__Lachnospiraceae
				asv00574	TG	p__Firmicutes	c__Clostridia	o__Monoglobales	f__Monoglobaceae
				asv00082	TG	p__Firmicutes	c__Clostridia	o__Lachnospirales	f__Lachnospiraceae
				asv01246	TG	p__Firmicutes	c__Clostridia	o__Oscillospirales	f__Oscillospiraceae
				asv01968	TG	p__Firmicutes	c__Clostridia	o__Monoglobales	f__Monoglobaceae
				asv01405	TG	p__Firmicutes	c__Clostridia	o__Peptostreptococcales-Tissierellales	f__Anaerovoracaceae
				asv00352	TG	p__Firmicutes	c__Clostridia	o__Christensenellales	f__Christensenellaceae
				asv00080	TG	p__Firmicutes	c__Clostridia	o__Oscillospirales	f__Oscillospiraceae
				asv00655	TG	p__Firmicutes	c__Clostridia	o__Lachnospirales	f__Lachnospiraceae
				asv01223	TG	p__Firmicutes	c__Clostridia	o__Lachnospirales	f__Lachnospiraceae
				asv00155	TG	p__Firmicutes	c__Clostridia	o__Oscillospirales	f__Oscillospiraceae
				asv02040	TG	p__Firmicutes	c__Clostridia	o__Oscillospirales	f__Oscillospiraceae
				asv00370	TG	p__Firmicutes	c__Clostridia	o__Oscillospirales	f__UCG-010
				asv00218	TG	p__Firmicutes	c__Clostridia	o__Oscillospirales	f__Oscillospiraceae
				asv00380	TG	p__Firmicutes	c__Clostridia	o__Oscillospirales	f__Oscillospiraceae
				asv02240	TG	p__Firmicutes	c__Clostridia	o__Clostridia_UCG-014	f__Clostridia_UCG-014
				asv00211	TG	p__Firmicutes	c__Clostridia	o__Lachnospirales	f__Lachnospiraceae
				asv01376	TG	p__Firmicutes	c__Clostridia	o__Oscillospirales	f__Oscillospiraceae
				asv00053	TG	p__Bacteroidota	c__Bacteroidia	o__Bacteroidales	f__Muribaculaceae
				asv00705	TG	p__Firmicutes	c__Clostridia	o__Peptococcales	f__Peptococcaceae
				asv00236	TG	p__Firmicutes	c__Clostridia	o__Oscillospirales	f__Butyricicoccaceae
				asv00426	TG	p__Firmicutes	c__Clostridia	o__Lachnospirales	f__Lachnospiraceae
				asv00613	TG	p__Firmicutes	c__Clostridia	o__Christensenellales	f__Christensenellaceae
				asv01103	TG	p__Firmicutes	c__Clostridia	o__Oscillospirales	f__Oscillospiraceae
				asv00660	TG	p__Firmicutes	c__Clostridia	o__Monoglobales	f__Monoglobaceae
				asv00772	TG	p__Firmicutes	c__Clostridia	o__Oscillospirales	f__UCG-010
				asv00343	TG	p__Firmicutes	c__Clostridia	o__Oscillospirales	f__Ruminococcaceae
				asv01739	TG	p__Firmicutes	c__Clostridia	o__Monoglobales	f__Monoglobaceae
				asv01018	TG	p__Firmicutes	c__Clostridia	o__Oscillospirales	f__[Eubacterium]_coprostanoligenes_group
				asv00547	TG	p__Firmicutes	c__Clostridia	o__Peptostreptococcales-Tissierellales	f__Anaerovoracaceae
				asv00143	TG	p__Firmicutes	c__Bacilli	o__Erysipelotrichales	f__Erysipelatoclostridiaceae
				asv00081	TG	p__Firmicutes	c__Negativicutes	o__Acidaminococcales	f__Acidaminococcaceae
				asv01209	TG	p__Firmicutes	c__Clostridia	o__Oscillospirales	f__UCG-010
				asv00905	TG	p__Firmicutes	c__Clostridia	o__Christensenellales	f__Christensenellaceae
				asv01157	TG	p__Firmicutes	c__Clostridia	o__Lachnospirales	f__Lachnospiraceae
				asv00944	TG	p__Firmicutes	c__Clostridia	o__Lachnospirales	f__Lachnospiraceae
				asv01173	TG	p__Firmicutes	c__Clostridia	o__Oscillospirales	f__Oscillospiraceae
				asv00986	TG	p__Firmicutes	c__Clostridia	o__Lachnospirales	f__Defluviitaleaceae
				asv01055	TG	p__Firmicutes	c__Clostridia	o__Oscillospirales	f__Oscillospiraceae
				asv00130	TG	p__Firmicutes	c__Clostridia	o__Oscillospirales	f__[Eubacterium]_coprostanoligenes_group
				asv01112	TG	p__Firmicutes	c__Clostridia	o__Oscillospirales	f__Ruminococcaceae
				asv00030	TG	p__Actinobacteriota	c__Coriobacteriia	o__Coriobacteriales	f__Eggerthellaceae
				asv00939	TG	p__Firmicutes	c__Clostridia	o__Peptostreptococcales-Tissierellales	f__Anaerovoracaceae
				asv00936	TG	p__Firmicutes	c__Clostridia	o__Peptostreptococcales-Tissierellales	f__Anaerovoracaceae
				asv00595	TG	p__Firmicutes	c__Clostridia	o__Oscillospirales	f__Butyricicoccaceae
				asv00384	TG	p__Firmicutes	c__Clostridia	o__Lachnospirales	f__Lachnospiraceae
				asv00734	TG	p__Firmicutes	c__Clostridia	o__Lachnospirales	f__Lachnospiraceae
				asv01116	TG	p__Firmicutes	c__Clostridia	o__Peptococcales	f__Peptococcaceae
				asv00040	TG	p__Firmicutes	c__Clostridia	o__Lachnospirales	f__Lachnospiraceae
				asv00665	TG	p__Firmicutes	c__Clostridia	o__Clostridia_UCG-014	f__Clostridia_UCG-014
				asv01082	TG	p__Firmicutes	c__Clostridia	o__Monoglobales	f__Monoglobaceae
				asv00800	TG	p__Firmicutes	c__Clostridia	o__un_c__Clostridia	f__un_c__Clostridia
				asv00873	TG	p__Firmicutes	c__Clostridia	o__Oscillospirales	f__UCG-010
				asv01081	TG	p__Firmicutes	c__Clostridia	o__Oscillospirales	f__Oscillospiraceae
				asv00673	TG	p__Firmicutes	c__Clostridia	o__Oscillospirales	f__Oscillospiraceae
				asv00780	TG	p__Firmicutes	c__Clostridia	o__Peptostreptococcales-Tissierellales	f__Anaerovoracaceae
				asv00172	TG	p__Firmicutes	c__Clostridia	o__Lachnospirales	f__Lachnospiraceae
				asv00466	TG	p__Firmicutes	c__Clostridia	o__Lachnospirales	f__Lachnospiraceae
				asv00952	TG	p__Firmicutes	c__Clostridia	o__Monoglobales	f__Monoglobaceae
				asv00620	TG	p__Firmicutes	c__Clostridia	o__Christensenellales	f__Christensenellaceae
				asv00854	TG	p__Firmicutes	c__Clostridia	o__Oscillospirales	f__Oscillospiraceae
				asv00336	TG	p__Firmicutes	c__Clostridia	o__Lachnospirales	f__Lachnospiraceae
				asv00132	TG	p__Firmicutes	c__Clostridia	o__Lachnospirales	f__Lachnospiraceae
				asv00161	TG	p__Firmicutes	c__Clostridia	o__Lachnospirales	f__Lachnospiraceae
				asv00461	TG	p__Firmicutes	c__Clostridia	o__Clostridia_vadinBB60_group	f__Clostridia_vadinBB60_group
				asv00265	TG	p__Firmicutes	c__Clostridia	o__Peptococcales	f__Peptococcaceae
				asv00369	TG	p__Firmicutes	c__Clostridia	o__Oscillospirales	f__Ruminococcaceae
				asv01656	TG	p__Firmicutes	c__Clostridia	o__Oscillospirales	f__Oscillospiraceae
				asv01495	TG	p__Firmicutes	c__Clostridia	o__Lachnospirales	f__Lachnospiraceae
				asv01514	TG	p__Firmicutes	c__Clostridia	o__Oscillospirales	f__Ruminococcaceae
				asv01877	TG	p__Firmicutes	c__Clostridia	o__Oscillospirales	f__Ruminococcaceae
				asv01783	TG	p__Firmicutes	c__Clostridia	o__Lachnospirales	f__Lachnospiraceae
				asv00318	TG	p__Firmicutes	c__Clostridia	o__Oscillospirales	f__Ruminococcaceae
				asv00219	TG	p__Bacteroidota	c__Bacteroidia	o__Bacteroidales	f__Bacteroidaceae
				asv00093	TG	p__Bacteroidota	c__Bacteroidia	o__Bacteroidales	f__Bacteroidaceae
				asv01221	TG	p__Firmicutes	c__Clostridia	o__Peptostreptococcales-Tissierellales	f__Anaerovoracaceae
				asv01327	TG	p__Firmicutes	c__Clostridia	o__Oscillospirales	f__UCG-010
				asv00618	TG	p__Firmicutes	c__Clostridia	o__Lachnospirales	f__Lachnospiraceae
				asv01176	TG	p__Firmicutes	c__Clostridia	o__Lachnospirales	f__Lachnospiraceae
				asv01628	TG	p__Actinobacteriota	c__Coriobacteriia	o__Coriobacteriales	f__Atopobiaceae
				asv00206	TG	p__Firmicutes	c__Clostridia	o__Christensenellales	f__Christensenellaceae
				asv00123	TG	p__Firmicutes	c__Clostridia	o__Peptococcales	f__Peptococcaceae
				asv00600	TG	p__Firmicutes	c__Clostridia	o__Oscillospirales	f__Ruminococcaceae
				asv00597	TG	p__Firmicutes	c__Clostridia	o__Christensenellales	f__Christensenellaceae
				asv03078	TG	p__Firmicutes	c__Clostridia	o__Christensenellales	f__Christensenellaceae
				asv01377	TG	p__Firmicutes	c__Clostridia	o__Oscillospirales	f__Hungateiclostridiaceae
				asv00708	TG	p__Firmicutes	c__Clostridia	o__Peptostreptococcales-Tissierellales	f__Anaerovoracaceae
				asv01351	TG	p__Firmicutes	c__Bacilli	o__Lactobacillales	f__Streptococcaceae
				asv00484	TG	p__Firmicutes	c__Clostridia	o__Oscillospirales	f__Ruminococcaceae
				asv01113	TG	p__Firmicutes	c__Clostridia	o__Oscillospirales	f__un_o__Oscillospirales
				asv00131	TG	p__Firmicutes	c__Clostridia	o__Lachnospirales	f__Lachnospiraceae
				asv00632	TG	p__Firmicutes	c__Clostridia	o__Oscillospirales	f__Oscillospiraceae
				asv00549	TG	p__Firmicutes	c__Clostridia	o__Oscillospirales	f__Ruminococcaceae
				asv00592	TG	p__Firmicutes	c__Clostridia	o__Lachnospirales	f__Lachnospiraceae
				asv00776	TG	p__Firmicutes	c__Clostridia	o__Oscillospirales	f__UCG-010
				asv00088	TG	p__Firmicutes	c__Clostridia	o__Oscillospirales	f__Oscillospiraceae
				asv00372	TG	p__Firmicutes	c__Clostridia	o__Lachnospirales	f__Lachnospiraceae
				asv00268	TG	p__Firmicutes	c__Clostridia	o__Oscillospirales	f__UCG-010
				asv00789	PG	p__Firmicutes	c__Clostridia	o__Clostridia_UCG-014	f__Clostridia_UCG-014
				asv00307	PG	p__Firmicutes	c__Clostridia	o__Christensenellales	f__Christensenellaceae
				asv00825	PG	p__Firmicutes	c__Clostridia	o__Oscillospirales	f__UCG-010
				asv00729	PG	p__Firmicutes	c__Clostridia	o__Christensenellales	f__Christensenellaceae
				asv00539	PG	p__Firmicutes	c__Clostridia	o__Clostridia_UCG-014	f__Clostridia_UCG-014
				asv00682	PG	p__Firmicutes	c__Clostridia	o__Oscillospirales	f__Oscillospiraceae
				asv01904	PG	p__Firmicutes	c__Clostridia	o__Oscillospirales	f__[Eubacterium]_coprostanoligenes_group
				asv00989	PG	p__Firmicutes	c__Bacilli	o__RF39	f__RF39
				asv01069	PG	p__Cyanobacteria	c__Vampirivibrionia	o__Gastranaerophilales	f__Gastranaerophilales
				asv00979	PG	p__Firmicutes	c__Clostridia	o__Oscillospirales	f__Ruminococcaceae
				asv01347	PG	p__Firmicutes	c__Clostridia	o__Peptostreptococcales-Tissierellales	f__Anaerovoracaceae
				asv00478	PG	p__Firmicutes	c__Clostridia	o__Lachnospirales	f__Lachnospiraceae
				asv00424	PG	p__Bacteroidota	c__Bacteroidia	o__Bacteroidales	f__Bacteroidaceae
				asv02281	PG	p__Firmicutes	c__Clostridia	o__Christensenellales	f__Christensenellaceae
				asv00963	PG	p__Firmicutes	c__Clostridia	o__Oscillospirales	f__Hungateiclostridiaceae
				asv00327	PG	p__Firmicutes	c__Clostridia	o__Oscillospirales	f__Butyricicoccaceae
				asv00927	PG	p__Firmicutes	c__Clostridia	o__Clostridia_UCG-014	f__Clostridia_UCG-014
				asv00907	PG	p__Firmicutes	c__Clostridia	o__Clostridia_UCG-014	f__Clostridia_UCG-014
				asv00494	PG	p__Firmicutes	c__Clostridia	o__Oscillospirales	f__[Eubacterium]_coprostanoligenes_group
				asv00116	PG	p__Firmicutes	c__Clostridia	o__Oscillospirales	f__Oscillospiraceae
				asv00573	PG	p__Firmicutes	c__Clostridia	o__Clostridia_UCG-014	f__Clostridia_UCG-014
				asv01194	PG	p__Firmicutes	c__Clostridia	o__Clostridia_UCG-014	f__Clostridia_UCG-014
				asv00187	PG	p__Firmicutes	c__Clostridia	o__Christensenellales	f__Christensenellaceae
				asv00848	PG	p__Bacteroidota	c__Bacteroidia	o__Bacteroidales	f__Rikenellaceae
				asv00709	PG	p__Firmicutes	c__Bacilli	o__RF39	f__RF39
				asv01004	PG	p__Firmicutes	c__Clostridia	o__Oscillospirales	f__Oscillospiraceae
				asv01084	PG	p__Firmicutes	c__Clostridia	o__Oscillospirales	f__Oscillospiraceae
				asv01002	PG	p__Firmicutes	c__Clostridia	o__Peptostreptococcales-Tissierellales	f__Anaerovoracaceae
				asv00680	PG	p__Firmicutes	c__Clostridia	o__Lachnospirales	f__Lachnospiraceae
				asv00212	PG	p__Firmicutes	c__Clostridia	o__Oscillospirales	f__Ruminococcaceae
				asv00970	PG	p__Firmicutes	c__Clostridia	o__Clostridia_UCG-014	f__Clostridia_UCG-014
				asv00827	PG	p__Firmicutes	c__Clostridia	o__Christensenellales	f__Christensenellaceae
				asv00052	PG	p__Actinobacteriota	c__Coriobacteriia	o__Coriobacteriales	f__Eggerthellaceae
				asv00762	PG	p__Firmicutes	c__Clostridia	o__Oscillospirales	f__Oscillospiraceae
				asv00329	PG	p__Firmicutes	c__Clostridia	o__Christensenellales	f__Christensenellaceae
				asv01361	PG	p__Firmicutes	c__Clostridia	o__Christensenellales	f__Christensenellaceae
				asv00142	PG	p__Firmicutes	c__Clostridia	o__Oscillospirales	f__Oscillospiraceae
				asv00815	PG	p__Firmicutes	c__Bacilli	o__Bacillales	f__Bacillaceae
				asv00423	PG	p__Firmicutes	c__Clostridia	o__Christensenellales	f__Christensenellaceae
				asv00241	PG	p__Firmicutes	c__Clostridia	o__Peptococcales	f__Peptococcaceae
				asv01464	PG	p__Firmicutes	c__Clostridia	o__Christensenellales	f__Christensenellaceae
				asv00085	PG	p__Firmicutes	c__Clostridia	o__Lachnospirales	f__Lachnospiraceae
				asv00674	PG	p__Firmicutes	c__Clostridia	o__Christensenellales	f__Christensenellaceae
				asv01542	PG	p__Firmicutes	c__Clostridia	o__Christensenellales	f__Christensenellaceae
				asv00060	PG	p__Bacteroidota	c__Bacteroidia	o__Bacteroidales	f__Rikenellaceae
				asv00725	PG	p__Firmicutes	c__Clostridia	o__Christensenellales	f__Christensenellaceae
				asv00603	PG	p__Firmicutes	c__Clostridia	o__Oscillospirales	f__Oscillospiraceae
				asv01313	PG	p__Firmicutes	c__Clostridia	o__Monoglobales	f__Monoglobaceae
				asv00519	PG	p__Firmicutes	c__Clostridia	o__Christensenellales	f__Christensenellaceae
				asv01387	PG	p__Firmicutes	c__Clostridia	o__Oscillospirales	f__Ruminococcaceae
				asv00077	PG	p__Bacteroidota	c__Bacteroidia	o__Bacteroidales	f__Bacteroidaceae
				asv00571	PG	p__Firmicutes	c__Clostridia	o__Oscillospirales	f__Oscillospiraceae
				asv00517	PG	p__Firmicutes	c__Clostridia	o__Clostridia_UCG-014	f__Clostridia_UCG-014
				asv01572	PG	p__Firmicutes	c__Bacilli	o__RF39	f__RF39
				asv01244	PG	p__Firmicutes	c__Clostridia	o__Monoglobales	f__Monoglobaceae
				asv00215	PG	p__Firmicutes	c__Clostridia	o__Oscillospirales	f__Oscillospiraceae
				asv00359	PG	p__Patescibacteria	c__Saccharimonadia	o__Saccharimonadales	f__Saccharimonadaceae
				asv01115	PG	p__Firmicutes	c__Clostridia	o__Oscillospirales	f__Oscillospiraceae
				asv01317	PG	p__Firmicutes	c__Clostridia	o__Oscillospirales	f__UCG-010
				asv00928	PG	p__Firmicutes	c__Clostridia	o__Christensenellales	f__Christensenellaceae
				asv01012	PG	p__Firmicutes	c__Clostridia	o__Lachnospirales	f__Lachnospiraceae
				asv01843	PG	p__Firmicutes	c__Clostridia	o__Oscillospirales	f__UCG-010
				asv01280	PG	p__Firmicutes	c__Clostridia	o__Oscillospirales	f__Ruminococcaceae
				asv00496	PG	p__Firmicutes	c__Clostridia	o__Christensenellales	f__Christensenellaceae
				asv00779	PG	p__Firmicutes	c__Clostridia	o__Christensenellales	f__Christensenellaceae
				asv02125	PG	p__Firmicutes	c__Clostridia	o__Oscillospirales	f__UCG-010
				asv00291	PG	p__Bacteroidota	c__Bacteroidia	o__Bacteroidales	f__Rikenellaceae
				asv00220	PG	p__Firmicutes	c__Clostridia	o__Christensenellales	f__Christensenellaceae
				asv00330	PG	p__Firmicutes	c__Clostridia	o__Oscillospirales	f__Ruminococcaceae
				asv01682	PG	p__Firmicutes	c__Clostridia	o__Monoglobales	f__Monoglobaceae
				asv01671	PG	p__Firmicutes	c__Clostridia	o__un_c__Clostridia	f__un_c__Clostridia
				asv00208	PG	p__Firmicutes	c__Clostridia	o__Oscillospirales	f__Oscillospiraceae
				asv00297	PG	p__Firmicutes	c__Clostridia	o__Peptococcales	f__Peptococcaceae
				asv00813	PG	p__Firmicutes	c__Clostridia	o__Christensenellales	f__Christensenellaceae
				asv00403	PG	p__Firmicutes	c__Clostridia	o__Christensenellales	f__Christensenellaceae
				asv01667	PG	p__Firmicutes	c__Clostridia	o__Oscillospirales	f__Ruminococcaceae
				asv00634	PG	p__Firmicutes	c__Clostridia	o__Christensenellales	f__Christensenellaceae
				asv00689	PG	p__Firmicutes	c__Clostridia	o__Christensenellales	f__Christensenellaceae
				asv01508	PG	p__Firmicutes	c__Clostridia	o__Oscillospirales	f__UCG-010
				asv00715	PG	p__Firmicutes	c__Clostridia	o__Oscillospirales	f__Hungateiclostridiaceae
				asv00195	PG	p__Firmicutes	c__Clostridia	o__Oscillospirales	f__UCG-010
				asv00585	PG	p__Firmicutes	c__Clostridia	o__Oscillospirales	f__UCG-010
				asv00108	PG	p__Firmicutes	c__Clostridia	o__Oscillospirales	f__[Eubacterium]_coprostanoligenes_group
				asv01000	PG	p__Firmicutes	c__Clostridia	o__Oscillospirales	f__[Eubacterium]_coprostanoligenes_group
				asv00481	PG	p__Patescibacteria	c__Saccharimonadia	o__Saccharimonadales	f__Saccharimonadaceae
				asv00037	PG	p__Bacteroidota	c__Bacteroidia	o__Bacteroidales	f__Rikenellaceae
				asv01099	PG	p__Firmicutes	c__Clostridia	o__Oscillospirales	f__Oscillospiraceae
				asv00025	PG	p__Firmicutes	c__Negativicutes	o__Acidaminococcales	f__Acidaminococcaceae
				asv00997	PG	p__Firmicutes	c__Clostridia	o__Monoglobales	f__Monoglobaceae
				asv00199	PG	p__Bacteroidota	c__Bacteroidia	o__Bacteroidales	f__Bacteroidaceae
				asv00039	PG	p__Actinobacteriota	c__Actinobacteria	o__Micrococcales	f__un_o__Micrococcales
				asv01056	PG	p__Firmicutes	c__Clostridia	o__Lachnospirales	f__Lachnospiraceae
				asv01634	PG	p__Firmicutes	c__Clostridia	o__Oscillospirales	f__Oscillospiraceae
				asv01560	PG	p__Firmicutes	c__Clostridia	o__Lachnospirales	f__Lachnospiraceae
				asv01140	PG	p__Firmicutes	c__Clostridia	o__Peptostreptococcales-Tissierellales	f__Peptostreptococcaceae
				asv00879	PG	p__Firmicutes	c__Clostridia	o__Christensenellales	f__Christensenellaceae
				asv00821	PG	p__Firmicutes	c__Clostridia	o__Peptostreptococcales-Tissierellales	f__Anaerovoracaceae
				asv01191	PG	p__Firmicutes	c__Clostridia	o__Lachnospirales	f__Lachnospiraceae
				asv00888	PG	p__Firmicutes	c__Clostridia	o__Monoglobales	f__Monoglobaceae
				asv01363	PG	p__Firmicutes	c__Clostridia	o__Oscillospirales	f__[Eubacterium]_coprostanoligenes_group
				asv00895	PG	p__Firmicutes	c__Clostridia	o__Oscillospirales	f__Oscillospiraceae
				asv01402	PG	p__Firmicutes	c__Clostridia	o__Oscillospirales	f__Oscillospiraceae
				asv00395	PG	p__Firmicutes	c__Clostridia	o__Oscillospirales	f__Oscillospiraceae
				asv00032	PG	p__Firmicutes	c__Clostridia	o__Oscillospirales	f__[Eubacterium]_coprostanoligenes_group
				asv00248	PG	p__Firmicutes	c__Clostridia	o__Christensenellales	f__Christensenellaceae
				asv00569	PG	p__Firmicutes	c__Clostridia	o__Clostridia_UCG-014	f__Clostridia_UCG-014
				asv01609	PG	p__Firmicutes	c__Clostridia	o__Oscillospirales	f__UCG-010
				asv00892	PG	p__Firmicutes	c__Clostridia	o__Monoglobales	f__Monoglobaceae
				asv01856	PG	p__Firmicutes	c__Clostridia	o__Lachnospirales	f__Lachnospiraceae
				asv00280	PG	p__Firmicutes	c__Clostridia	o__Christensenellales	f__Christensenellaceae
				asv00778	PG	p__Firmicutes	c__Clostridia	o__Lachnospirales	f__Lachnospiraceae
				asv01151	PG	p__Desulfobacterota	c__Desulfovibrionia	o__Desulfovibrionales	f__Desulfovibrionaceae
				asv02232	PG	p__Firmicutes	c__Clostridia	o__Oscillospirales	f__Oscillospiraceae
				asv02017	PG	p__Firmicutes	c__Clostridia	o__Oscillospirales	f__Oscillospiraceae
				asv00418	PG	p__Firmicutes	c__Clostridia	o__Monoglobales	f__Monoglobaceae
				asv00443	PG	p__Firmicutes	c__Clostridia	o__Oscillospirales	f__UCG-010
				asv00185	PG	p__Firmicutes	c__Clostridia	o__Christensenellales	f__Christensenellaceae
				asv00836	PG	p__Firmicutes	c__Clostridia	o__Monoglobales	f__Monoglobaceae
				asv00760	PG	p__Firmicutes	c__Clostridia	o__Clostridia_UCG-014	f__Clostridia_UCG-014
				asv00659	PG	p__Firmicutes	c__Clostridia	o__Lachnospirales	f__Lachnospiraceae
				asv01875	PG	p__Firmicutes	c__Bacilli	o__RF39	f__RF39
				asv00076	PG	p__Patescibacteria	c__Saccharimonadia	o__Saccharimonadales	f__Saccharimonadaceae
				asv00458	PG	p__Firmicutes	c__Clostridia	o__Monoglobales	f__Monoglobaceae
				asv00947	PG	p__Firmicutes	c__Clostridia	o__Oscillospirales	f__Oscillospiraceae
				asv00685	PG	p__Firmicutes	c__Clostridia	o__Oscillospirales	f__[Eubacterium]_coprostanoligenes_group
				asv02312	PG	p__Firmicutes	c__Clostridia	o__Oscillospirales	f__UCG-010
				asv00064	PG	p__Firmicutes	c__Clostridia	o__Oscillospirales	f__[Eubacterium]_coprostanoligenes_group
				asv00411	PG	p__Firmicutes	c__Negativicutes	o__Acidaminococcales	f__Acidaminococcaceae
				asv00345	PG	p__Firmicutes	c__Clostridia	o__Christensenellales	f__Christensenellaceae
				asv00122	PG	p__Firmicutes	c__Clostridia	o__Oscillospirales	f__Ruminococcaceae
				asv00140	PG	p__Bacteroidota	c__Bacteroidia	o__Bacteroidales	f__Rikenellaceae
				asv00145	PG	p__Bacteroidota	c__Bacteroidia	o__Bacteroidales	f__Bacteroidaceae
				asv00793	PG	p__Firmicutes	c__Clostridia	o__Oscillospirales	f__Oscillospiraceae
				asv01673	PG	p__Firmicutes	c__Clostridia	o__Christensenellales	f__Christensenellaceae
				asv00985	PG	p__Firmicutes	c__Clostridia	o__Lachnospirales	f__Lachnospiraceae
				asv00071	PG	p__Firmicutes	c__Clostridia	o__Clostridia_UCG-014	f__Clostridia_UCG-014
				asv00205	PG	p__Bacteroidota	c__Bacteroidia	o__Bacteroidales	f__Bacteroidaceae
				asv00686	PG	p__Firmicutes	c__Clostridia	o__Oscillospirales	f__[Eubacterium]_coprostanoligenes_group
				asv00737	PG	p__Firmicutes	c__Clostridia	o__Monoglobales	f__Monoglobaceae
				asv01637	PG	p__Firmicutes	c__Clostridia	o__Christensenellales	f__Christensenellaceae
				asv01476	PG	p__Firmicutes	c__Clostridia	o__Oscillospirales	f__UCG-010
				asv00498	PG	p__Firmicutes	c__Clostridia	o__Monoglobales	f__Monoglobaceae
				asv01787	PG	p__Firmicutes	c__Clostridia	o__Oscillospirales	f__Oscillospiraceae
				asv01092	PG	p__Firmicutes	c__Clostridia	o__Oscillospirales	f__Oscillospiraceae
				asv01757	PG	p__Firmicutes	c__Clostridia	o__Christensenellales	f__Christensenellaceae
				asv00333	PG	p__Firmicutes	c__Clostridia	o__Oscillospirales	f__Oscillospiraceae
				asv00909	PG	p__Firmicutes	c__Clostridia	o__Oscillospirales	f__Ruminococcaceae
				asv00631	PG	p__Firmicutes	c__Clostridia	o__Christensenellales	f__Christensenellaceae
				asv01474	PG	p__Firmicutes	c__Clostridia	o__Oscillospirales	f__Oscillospiraceae
				asv00377	PG	p__Firmicutes	c__Clostridia	o__Clostridia_UCG-014	f__Clostridia_UCG-014
				asv01037	PG	p__Firmicutes	c__Clostridia	o__Monoglobales	f__Monoglobaceae
				asv00058	PG	p__Bacteroidota	c__Bacteroidia	o__Bacteroidales	f__Prevotellaceae
				asv00467	PG	p__Firmicutes	c__Clostridia	o__un_c__Clostridia	f__un_c__Clostridia
				asv00222	PG	p__Firmicutes	c__Bacilli	o__Erysipelotrichales	f__Erysipelotrichaceae
				asv01088	PG	p__Firmicutes	c__Clostridia	o__Christensenellales	f__Christensenellaceae
				asv00319	PG	p__Bacteroidota	c__Bacteroidia	o__Bacteroidales	f__Bacteroidaceae
				asv01695	PG	p__Firmicutes	c__Clostridia	o__Monoglobales	f__Monoglobaceae
				asv00003	PG	p__Actinobacteriota	c__Actinobacteria	o__Micrococcales	f__Micrococcaceae
				asv01666	PG	p__Firmicutes	c__Clostridia	o__Oscillospirales	f__UCG-010
				asv00609	PG	p__Firmicutes	c__Clostridia	o__Christensenellales	f__Christensenellaceae
				asv01267	PG	p__Firmicutes	c__Clostridia	o__Monoglobales	f__Monoglobaceae
				asv01119	PG	p__Firmicutes	c__Clostridia	o__Peptostreptococcales-Tissierellales	f__Anaerovoracaceae
				asv00522	PG	p__Bacteroidota	c__Bacteroidia	o__Bacteroidales	f__Bacteroidaceae
				asv01156	PG	p__Firmicutes	c__Clostridia	o__Christensenellales	f__Christensenellaceae
				asv00577	PG	p__Firmicutes	c__Negativicutes	o__Acidaminococcales	f__Acidaminococcaceae
				asv00649	PG	p__Firmicutes	c__Clostridia	o__Monoglobales	f__Monoglobaceae
				asv00951	PG	p__Firmicutes	c__Clostridia	o__Oscillospirales	f__UCG-010
				asv00636	PG	p__Firmicutes	c__Clostridia	o__Monoglobales	f__Monoglobaceae
				asv00095	PG	p__Firmicutes	c__Clostridia	o__Oscillospirales	f__Oscillospiraceae
				asv00470	PG	p__Firmicutes	c__Clostridia	o__Christensenellales	f__Christensenellaceae
				asv00366	PG	p__Firmicutes	c__Clostridia	o__Oscillospirales	f__Oscillospiraceae
				asv00967	PG	p__Firmicutes	c__Clostridia	o__Monoglobales	f__Monoglobaceae
				asv02374	PG	p__Firmicutes	c__Clostridia	o__Oscillospirales	f__Oscillospiraceae
				asv00349	PG	p__Firmicutes	c__Clostridia	o__Oscillospirales	f__Oscillospiraceae
				asv00638	PG	p__Firmicutes	c__Clostridia	o__Lachnospirales	f__Lachnospiraceae
				asv00184	PG	p__Firmicutes	c__Clostridia	o__Oscillospirales	f__UCG-010
				asv01461	PG	p__Firmicutes	c__Clostridia	o__Oscillospirales	f__Oscillospiraceae
				asv01024	PG	p__Firmicutes	c__Clostridia	o__Monoglobales	f__Monoglobaceae
				asv00808	PG	p__Firmicutes	c__Clostridia	o__un_c__Clostridia	f__un_c__Clostridia
				asv01316	PG	p__Firmicutes	c__Bacilli	o__RF39	f__RF39
				asv00044	PG	p__Spirochaetota	c__Spirochaetia	o__Spirochaetales	f__Spirochaetaceae
				asv00416	PG	p__Firmicutes	c__Clostridia	o__Christensenellales	f__Christensenellaceae
				asv00804	PG	p__Firmicutes	c__Clostridia	o__Oscillospirales	f__Ruminococcaceae
				asv01337	PG	p__Firmicutes	c__Clostridia	o__Christensenellales	f__Christensenellaceae
				asv00994	PG	p__Firmicutes	c__Clostridia	o__Oscillospirales	f__UCG-010
				asv00591	PG	p__Firmicutes	c__Clostridia	o__Oscillospirales	f__UCG-010
				asv00921	PG	p__Firmicutes	c__Clostridia	o__Oscillospirales	f__UCG-010
				asv01159	PG	p__Firmicutes	c__Clostridia	o__Christensenellales	f__Christensenellaceae
				asv00584	PG	p__Firmicutes	c__Clostridia	o__Monoglobales	f__Monoglobaceae
				asv00223	PG	p__Firmicutes	c__Clostridia	o__Monoglobales	f__Monoglobaceae
				asv01386	PG	p__Firmicutes	c__Bacilli	o__RF39	f__RF39
				asv01810	PG	p__Firmicutes	c__Clostridia	o__Oscillospirales	f__UCG-010
				asv01034	PG	p__Firmicutes	c__Clostridia	o__Oscillospirales	f__UCG-010
				asv00629	PG	p__Firmicutes	c__Clostridia	o__Lachnospirales	f__Lachnospiraceae
				asv01353	PG	p__Firmicutes	c__Clostridia	o__Lachnospirales	f__Lachnospiraceae
				asv01148	PG	p__Firmicutes	c__Bacilli	o__Erysipelotrichales	f__un_o__Erysipelotrichales
				asv00051	PG	p__Bacteroidota	c__Bacteroidia	o__Bacteroidales	f__Bacteroidaceae
				asv00340	PG	p__Firmicutes	c__Clostridia	o__Lachnospirales	f__Lachnospiraceae
				asv00207	PG	p__Firmicutes	c__Clostridia	o__Oscillospirales	f__UCG-010
				asv00656	PG	p__Firmicutes	c__Clostridia	o__Peptococcales	f__Peptococcaceae
				asv01169	PG	p__Firmicutes	c__Clostridia	o__Christensenellales	f__Christensenellaceae
				asv00022	PG	p__Firmicutes	c__Clostridia	o__Oscillospirales	f__Oscillospiraceae
				asv01067	PG	p__Firmicutes	c__Clostridia	o__Monoglobales	f__Monoglobaceae
				asv00357	PG	p__Firmicutes	c__Clostridia	o__Lachnospirales	f__Lachnospiraceae
				asv00919	PG	p__Firmicutes	c__Clostridia	o__Oscillospirales	f__UCG-010
				asv00446	PG	p__Firmicutes	c__Clostridia	o__Peptococcales	f__Peptococcaceae
				asv00015	PG	p__Firmicutes	c__Clostridia	o__Lachnospirales	f__Lachnospiraceae
				asv00094	PG	p__Bacteroidota	c__Bacteroidia	o__Bacteroidales	f__Rikenellaceae
				asv00523	PG	p__Firmicutes	c__Clostridia	o__Christensenellales	f__Christensenellaceae
				asv00668	PG	p__Firmicutes	c__Clostridia	o__Monoglobales	f__Monoglobaceae
				asv01206	PG	p__Firmicutes	c__Clostridia	o__Monoglobales	f__Monoglobaceae
				asv00904	PG	p__Firmicutes	c__Clostridia	o__Peptostreptococcales-Tissierellales	f__Anaerovoracaceae
				asv02390	PG	p__Firmicutes	c__Clostridia	o__Oscillospirales	f__un_o__Oscillospirales
				asv00070	PG	p__Bacteroidota	c__Bacteroidia	o__Bacteroidales	f__Bacteroidaceae
				asv00227	PG and TG	p__Firmicutes	c__Clostridia	o__Oscillospirales	f__Oscillospiraceae
				asv00033	PG and TG	p__Firmicutes	c__Clostridia	o__Christensenellales	f__Christensenellaceae
				asv00228	PG and TG	p__Firmicutes	c__Clostridia	o__Oscillospirales	f__Oscillospiraceae
				asv00560	PG and TG	p__Firmicutes	c__Clostridia	o__Lachnospirales	f__Lachnospiraceae
				asv00491	PG and TG	p__Firmicutes	c__Clostridia	o__Lachnospirales	f__Lachnospiraceae
				asv00559	PG and TG	p__Firmicutes	c__Clostridia	o__Peptostreptococcales-Tissierellales	f__Anaerovoracaceae
				asv00126	PG and TG	p__Bacteroidota	c__Bacteroidia	o__Bacteroidales	f__Rikenellaceae
				asv00312	PG and TG	p__Firmicutes	c__Clostridia	o__Oscillospirales	f__Ruminococcaceae
				asv00050	PG and TG	p__Firmicutes	c__Clostridia	o__Christensenellales	f__Christensenellaceae
				asv00358	PG and TG	p__Firmicutes	c__Clostridia	o__Oscillospirales	f__Oscillospiraceae
				asv00851	PG and TG	p__Firmicutes	c__Clostridia	o__Monoglobales	f__Monoglobaceae
				asv00406	PG and TG	p__Firmicutes	c__Clostridia	o__Clostridia_UCG-014	f__Clostridia_UCG-014
				asv00454	PG and TG	p__Firmicutes	c__Clostridia	o__Lachnospirales	f__Lachnospiraceae
				asv00348	PG and TG	p__Firmicutes	c__Clostridia	o__Lachnospirales	f__Defluviitaleaceae
				asv00038	PG and TG	p__Firmicutes	c__Clostridia	o__Christensenellales	f__Christensenellaceae
				asv00035	PG and TG	p__Firmicutes	c__Clostridia	o__Peptostreptococcales-Tissierellales	f__Peptostreptococcaceae
				asv00029	PG and TG	p__Firmicutes	c__Clostridia	o__Christensenellales	f__Christensenellaceae
				asv01298	PG and TG	p__Firmicutes	c__Clostridia	o__Lachnospirales	f__Lachnospiraceae
				asv00242	PG and TG	p__Firmicutes	c__Clostridia	o__Oscillospirales	f__Oscillospiraceae
				asv00964	PG and TG	p__Firmicutes	c__Clostridia	o__Oscillospirales	f__UCG-010
				asv00323	PG and TG	p__Firmicutes	c__Clostridia	o__Peptostreptococcales-Tissierellales	f__Anaerovoracaceae
				asv00217	PG and TG	p__Firmicutes	c__Clostridia	o__Oscillospirales	f__[Eubacterium]_coprostanoligenes_group
				asv00043	PG and TG	p__Firmicutes	c__Clostridia	o__Oscillospirales	f__Oscillospiraceae
				asv00012	PG and TG	p__Firmicutes	c__Clostridia	o__Lachnospirales	f__Lachnospiraceae
				asv01052	PG and TG	p__Firmicutes	c__Clostridia	o__Oscillospirales	f__Oscillospiraceae
				asv00057	PG and TG	p__Firmicutes	c__Clostridia	o__Christensenellales	f__Christensenellaceae
				asv00422	PG and TG	p__Firmicutes	c__Clostridia	o__Christensenellales	f__Christensenellaceae
				asv00728	PG and TG	p__Firmicutes	c__Clostridia	o__Oscillospirales	f__UCG-010
				asv00014	PG and TG	p__Firmicutes	c__Clostridia	o__Oscillospirales	f__Oscillospiraceae
				asv00221	PG and TG	p__Firmicutes	c__Clostridia	o__Oscillospirales	f__Ruminococcaceae
				asv01079	PG and TG	p__Firmicutes	c__Clostridia	o__Oscillospirales	f__Oscillospiraceae
				asv00261	PG and TG	p__Firmicutes	c__Clostridia	o__Monoglobales	f__Monoglobaceae
				asv00262	PG and TG	p__Firmicutes	c__Clostridia	o__Monoglobales	f__Monoglobaceae
				asv00711	PG and TG	p__Firmicutes	c__Clostridia	o__Clostridia_UCG-014	f__Clostridia_UCG-014
				asv00285	PG and TG	p__Firmicutes	c__Clostridia	o__Oscillospirales	f__Ruminococcaceae
				asv00042	PG and TG	p__Firmicutes	c__Clostridia	o__Clostridia_UCG-014	f__Clostridia_UCG-014
				asv00180	PG and TG	p__Firmicutes	c__Bacilli	o__Erysipelotrichales	f__Erysipelotrichaceae
				asv00007	PG and TG	p__Firmicutes	c__Clostridia	o__Oscillospirales	f__Oscillospiraceae
				asv00386	PG and TG	p__Firmicutes	c__Clostridia	o__Clostridia_UCG-014	f__Clostridia_UCG-014
				asv00086	PG and TG	p__Firmicutes	c__Clostridia	o__Christensenellales	f__Christensenellaceae
				asv00121	PG and TG	p__Firmicutes	c__Clostridia	o__Lachnospirales	f__Lachnospiraceae
				asv00090	PG and TG	p__Firmicutes	c__Clostridia	o__Oscillospirales	f__UCG-010
				asv00073	PG and TG	p__Firmicutes	c__Clostridia	o__Lachnospirales	f__Lachnospiraceae
				asv00926	PG and TG	p__Firmicutes	c__Clostridia	o__Oscillospirales	f__Ruminococcaceae
				asv00486	PG and TG	p__Firmicutes	c__Clostridia	o__Oscillospirales	f__UCG-010
				asv00011	PG and TG	p__Firmicutes	c__Clostridia	o__Oscillospirales	f__Oscillospiraceae
				asv00341	PG and TG	p__Firmicutes	c__Clostridia	o__Oscillospirales	f__UCG-010
				asv00419	PG and TG	p__Firmicutes	c__Clostridia	o__Oscillospirales	f__UCG-010
				asv00439	PG and TG	p__Firmicutes	c__Clostridia	o__Oscillospirales	f__Oscillospiraceae
				asv00965	PG and TG	p__Proteobacteria	c__Gammaproteobacteria	o__Burkholderiales	f__Oxalobacteraceae
				asv00272	PG and TG	p__Firmicutes	c__Clostridia	o__Lachnospirales	f__Lachnospiraceae
				asv00401	PG and TG	p__Firmicutes	c__Clostridia	o__Monoglobales	f__Monoglobaceae
				asv00065	PG and TG	p__Firmicutes	c__Clostridia	o__Christensenellales	f__Christensenellaceae
				asv00277	PG and TG	p__Firmicutes	c__Clostridia	o__Oscillospirales	f__Oscillospiraceae
				asv00089	PG and TG	p__Firmicutes	c__Clostridia	o__Lachnospirales	f__Lachnospiraceae
				asv00099	PG and TG	p__Firmicutes	c__Clostridia	o__Oscillospirales	f__Oscillospiraceae
				asv00157	PG and TG	p__Firmicutes	c__Clostridia	o__Clostridia_UCG-014	f__Clostridia_UCG-014
				asv00460	PG and TG	p__Firmicutes	c__Clostridia	o__Monoglobales	f__Monoglobaceae
				asv00455	PG and TG	p__Firmicutes	c__Clostridia	o__Christensenellales	f__Christensenellaceae
				asv00115	PG and TG	p__Firmicutes	c__Clostridia	o__Lachnospirales	f__Lachnospiraceae
				asv00197	PG and TG	p__Firmicutes	c__Clostridia	o__Christensenellales	f__Christensenellaceae
				asv00216	PG and TG	p__Firmicutes	c__Clostridia	o__Monoglobales	f__Monoglobaceae
				asv00587	PG and TG	p__Firmicutes	c__Clostridia	o__Oscillospirales	f__un_o__Oscillospirales
				asv00354	PG and TG	p__Firmicutes	c__Clostridia	o__Christensenellales	f__Christensenellaceae
				asv00906	PG and TG	p__Firmicutes	c__Clostridia	o__Christensenellales	f__Christensenellaceae
				asv00149	PG and TG	p__Firmicutes	c__Clostridia	o__Christensenellales	f__Christensenellaceae
				asv00767	PG and TG	p__Firmicutes	c__Clostridia	o__un_c__Clostridia	f__un_c__Clostridia
				asv00235	PG and TG	p__Firmicutes	c__Clostridia	o__Oscillospirales	f__Oscillospiraceae
				asv00750	PG and TG	p__Firmicutes	c__Clostridia	o__Oscillospirales	f__un_o__Oscillospirales
				asv00259	PG and TG	p__Firmicutes	c__Clostridia	o__Christensenellales	f__Christensenellaceae
				asv00151	PG and TG	p__Firmicutes	c__Clostridia	o__Clostridia_UCG-014	f__Clostridia_UCG-014
				asv00550	PG and TG	p__Firmicutes	c__Clostridia	o__Oscillospirales	f__Oscillospiraceae
				asv00664	PG and TG	p__Firmicutes	c__Clostridia	o__Christensenellales	f__Christensenellaceae
				asv00087	PG and TG	p__Firmicutes	c__Clostridia	o__Lachnospirales	f__Lachnospiraceae
				asv00150	PG and TG	p__Firmicutes	c__Clostridia	o__Christensenellales	f__Christensenellaceae
				asv00364	PG and TG	p__Firmicutes	c__Clostridia	o__Clostridia_UCG-014	f__Clostridia_UCG-014
				asv00535	PG and TG	p__Firmicutes	c__Clostridia	o__Oscillospirales	f__Oscillospiraceae
				asv00374	PG and TG	p__Firmicutes	c__Clostridia	o__Christensenellales	f__Christensenellaceae
				asv00670	PG and TG	p__Firmicutes	c__Clostridia	o__Oscillospirales	f__Ruminococcaceae
				asv00249	PG and TG	p__Firmicutes	c__Clostridia	o__Christensenellales	f__Christensenellaceae
				asv00420	PG and TG	p__Firmicutes	c__Clostridia	o__Monoglobales	f__Monoglobaceae
				asv00045	PG and TG	p__Firmicutes	c__Clostridia	o__Monoglobales	f__Monoglobaceae
				asv00270	PG and TG	p__Firmicutes	c__Clostridia	o__Oscillospirales	f__Oscillospiraceae
				asv00687	PG and TG	p__Firmicutes	c__Clostridia	o__Oscillospirales	f__Oscillospiraceae
				asv00493	PG and TG	p__Firmicutes	c__Clostridia	o__Lachnospirales	f__Lachnospiraceae
				asv00402	PG and TG	p__Firmicutes	c__Clostridia	o__Oscillospirales	f__UCG-010
				asv01137	PG and TG	p__Firmicutes	c__Clostridia	o__Lachnospirales	f__Lachnospiraceae
				asv00653	PG and TG	p__Firmicutes	c__Clostridia	o__Oscillospirales	f__UCG-010
				asv00147	PG and TG	p__Firmicutes	c__Clostridia	o__Lachnospirales	f__Lachnospiraceae
				asv00034	PG and TG	p__Firmicutes	c__Clostridia	o__Lachnospirales	f__Lachnospiraceae
				asv00247	PG and TG	p__Firmicutes	c__Clostridia	o__Clostridia_UCG-014	f__Clostridia_UCG-014
				asv00533	PG and TG	p__Firmicutes	c__Clostridia	o__Oscillospirales	f__[Eubacterium]_coprostanoligenes_group
				asv00706	PG and TG	p__Firmicutes	c__Clostridia	o__Oscillospirales	f__UCG-010
				asv00748	PG and TG	p__Firmicutes	c__Clostridia	o__Oscillospirales	f__Oscillospiraceae
				asv00182	PG and TG	p__Firmicutes	c__Clostridia	o__Lachnospirales	f__Lachnospiraceae
				asv00031	PG and TG	p__Firmicutes	c__Clostridia	o__Oscillospirales	f__Oscillospiraceae
				asv00328	PG and TG	p__Firmicutes	c__Clostridia	o__Monoglobales	f__Monoglobaceae
				asv00472	PG and TG	p__Firmicutes	c__Bacilli	o__RF39	f__RF39
				asv00067	PG and TG	p__Firmicutes	c__Clostridia	o__Oscillospirales	f__Ruminococcaceae
				asv00191	PG and TG	p__Firmicutes	c__Clostridia	o__Clostridia_UCG-014	f__Clostridia_UCG-014
				asv00375	PG and TG	p__Firmicutes	c__Clostridia	o__Peptostreptococcales-Tissierellales	f__Anaerovoracaceae
				asv00246	PG and TG	p__Firmicutes	c__Clostridia	o__Oscillospirales	f__Oscillospiraceae
				asv00392	PG and TG	p__Firmicutes	c__Clostridia	o__Oscillospirales	f__Oscillospiraceae
				asv00001	PG and TG	p__Firmicutes	c__Clostridia	o__Oscillospirales	f__Oscillospiraceae
				asv00097	PG and TG	p__Firmicutes	c__Clostridia	o__Clostridia_UCG-014	f__Clostridia_UCG-014
				asv00434	PG and TG	p__Firmicutes	c__Clostridia	o__Lachnospirales	f__Lachnospiraceae
				asv00175	PG and TG	p__Firmicutes	c__Clostridia	o__Oscillospirales	f__Oscillospiraceae
				asv00046	PG and TG	p__Firmicutes	c__Clostridia	o__Monoglobales	f__Monoglobaceae
				asv00190	PG and TG	p__Firmicutes	c__Clostridia	o__Lachnospirales	f__Lachnospiraceae
				asv00260	PG and TG	p__Firmicutes	c__Clostridia	o__Lachnospirales	f__Lachnospiraceae
				asv00295	PG and TG	p__Firmicutes	c__Clostridia	o__Christensenellales	f__Christensenellaceae
				asv00315	PG and TG	p__Firmicutes	c__Clostridia	o__Christensenellales	f__Christensenellaceae
				asv00133	PG and TG	p__Firmicutes	c__Clostridia	o__Oscillospirales	f__Oscillospiraceae
				asv00026	PG and TG	p__Firmicutes	c__Clostridia	o__Christensenellales	f__Christensenellaceae
				asv00181	PG and TG	p__Firmicutes	c__Clostridia	o__Oscillospirales	f__UCG-010
				asv00224	PG and TG	p__Firmicutes	c__Clostridia	o__Clostridia_UCG-014	f__Clostridia_UCG-014
				asv00049	PG and TG	p__Firmicutes	c__Clostridia	o__Oscillospirales	f__Oscillospiraceae
				asv00305	PG and TG	p__Firmicutes	c__Clostridia	o__Clostridia_UCG-014	f__Clostridia_UCG-014
				asv00294	PG and TG	p__Firmicutes	c__Clostridia	o__Oscillospirales	f__Butyricicoccaceae
				asv00176	PG and TG	p__Firmicutes	c__Clostridia	o__Christensenellales	f__Christensenellaceae
				asv01043	PG and TG	p__Firmicutes	c__Clostridia	o__Oscillospirales	f__Ruminococcaceae
				asv00304	PG and TG	p__Firmicutes	c__Clostridia	o__Clostridia_UCG-014	f__Clostridia_UCG-014
				asv00471	PG and TG	p__Firmicutes	c__Clostridia	o__Monoglobales	f__Monoglobaceae
				asv00497	PG and TG	p__Firmicutes	c__Clostridia	o__Clostridia_UCG-014	f__Clostridia_UCG-014
				asv01287	PG and TG	p__Firmicutes	c__Clostridia	o__Monoglobales	f__Monoglobaceae
				asv00105	PG and TG	p__Firmicutes	c__Clostridia	o__Peptostreptococcales-Tissierellales	f__Anaerovoracaceae
				asv00332	PG and TG	p__Firmicutes	c__Clostridia	o__Oscillospirales	f__UCG-010
				asv00475	PG and TG	p__Firmicutes	c__Clostridia	o__Lachnospirales	f__Lachnospiraceae
				asv01153	PG and TG	p__Firmicutes	c__Clostridia	o__Christensenellales	f__Christensenellaceae
				asv00063	PG and TG	p__Bacteroidota	c__Bacteroidia	o__Bacteroidales	f__Bacteroidaceae
				asv00013	PG and TG	p__Firmicutes	c__Clostridia	o__Lachnospirales	f__Lachnospiraceae
				asv00008	PG and TG	p__Verrucomicrobiota	c__Verrucomicrobiae	o__Verrucomicrobiales	f__Akkermansiaceae
				asv00437	PG and TG	p__Firmicutes	c__Clostridia	o__Oscillospirales	f__Oscillospiraceae
				asv00114	PG and TG	p__Firmicutes	c__Clostridia	o__Peptostreptococcales-Tissierellales	f__Peptostreptococcaceae
				asv00069	PG and TG	p__Firmicutes	c__Clostridia	o__Christensenellales	f__Christensenellaceae
				asv00356	PG and TG	p__Firmicutes	c__Clostridia	o__Lachnospirales	f__Lachnospiraceae
				asv00112	PG and TG	p__Firmicutes	c__Clostridia	o__Oscillospirales	f__[Eubacterium]_coprostanoligenes_group
				asv01358	PG and TG	p__Firmicutes	c__Bacilli	o__RF39	f__RF39
				asv00101	PG and TG	p__Firmicutes	c__Clostridia	o__Oscillospirales	f__UCG-010
				asv00171	PG and TG	p__Firmicutes	c__Clostridia	o__Oscillospirales	f__Ruminococcaceae
				asv00024	PG and TG	p__Firmicutes	c__Clostridia	o__Oscillospirales	f__Oscillospiraceae
				asv00017	PG and TG	p__Firmicutes	c__Clostridia	o__Oscillospirales	f__[Eubacterium]_coprostanoligenes_group
				asv00730	PG and TG	p__Firmicutes	c__Clostridia	o__Oscillospirales	f__Ruminococcaceae
				asv00210	PG and TG	p__Firmicutes	c__Clostridia	o__Oscillospirales	f__Oscillospiraceae
				asv01234	PG and TG	p__Firmicutes	c__Clostridia	o__Oscillospirales	f__Oscillospirales
				asv00113	PG and TG	p__Firmicutes	c__Clostridia	o__Peptostreptococcales-Tissierellales	f__Peptostreptococcaceae
				asv00055	PG and TG	p__Firmicutes	c__Clostridia	o__Oscillospirales	f__Butyricicoccaceae
				asv00506	PG and TG	p__Firmicutes	c__Clostridia	o__Oscillospirales	f__UCG-010
				asv00313	PG and TG	p__Firmicutes	c__Clostridia	o__Oscillospirales	f__Oscillospiraceae
				asv00281	PG and TG	p__Firmicutes	c__Clostridia	o__Clostridia_UCG-014	f__Clostridia_UCG-014
				asv00092	PG and TG	p__Firmicutes	c__Clostridia	o__Monoglobales	f__Monoglobaceae
				asv00465	PG and TG	p__Firmicutes	c__Clostridia	o__Christensenellales	f__Christensenellaceae
				asv00144	PG and TG	p__Firmicutes	c__Clostridia	o__Clostridia_UCG-014	f__Clostridia_UCG-014
				asv00452	PG and TG	p__Firmicutes	c__Bacilli	o__RF39	f__RF39
				asv00226	PG and TG	p__Firmicutes	c__Clostridia	o__Oscillospirales	f__Oscillospiraceae
				asv00021	PG and TG	p__Firmicutes	c__Clostridia	o__Lachnospirales	f__Lachnospiraceae
				asv00004	PG and TG	p__Firmicutes	c__Clostridia	o__Oscillospirales	f__Oscillospiraceae
