# Supplementary material for: Gut microbiota non-convergence and adaptations in sympatric Tibetan and Przewalski’s gazelles
Source: iScience. 2024 Feb 6;27(3):109117. doi: 10.1016/j.isci.2024.109117 (PMC10879710; doi:10.1016/j.isci.2024.109117)
Supplement: Table S4. Abundant and rare taxonomic composition of gut microbiota at phylum and family levels, related to Figure 2 [file mmc3.xlsx]

## Sheet: Sheet1
				Table S3: Abundant and rare taxonomic composition of gut microbiota at phylum and family levels, related to Figure 2
Note: a Taxa in bold indicate predominant phyla with >1% relative abundance in either host.Data are represented as mean ± SD.				Taxonomic compositiona		piBS	piDL	piTS	prTS	prTN	prHE	Tibetan gazelle (TG)	Przewalski’s gazelle (PG)
				abundant taxa on phylum level (reletive abundance)	p__Firmicutes	82.11%±5.03%	74.81%±9.82%	78.62%±7.78%	74.68%±6.48%	77.68%±4.86%	77.22%±4.44%	78.50%±8.15%	76.53%±5.32%
					p__Bacteroidota	13.20%±5.21%	21.54%±7.66%	17.51%±6.79%	14.84%±4.94%	17.12%±5.86%	17.88%±3.65%	17.41%±7.33%	16.61%±4.91%
					p__Actinobacteriota	1.58%±1.86%	0.22%±0.10%	0.61%±0.51%	7.66%±7.28%	1.81%±1.25%	0.74%±0.49%	0.82%±1.28%	3.40%±5.16%
					p__Verrucomicrobiota	2.23%±2.26%	1.52%±1.86%	1.62%±1.42%	0.21%±0.22%	0.39%±0.26%	1.91%±1.66%	1.81%±1.88%	0.84%±1.22%
					p__Patescibacteria	0.39%±0.36%	0.05%±0.03%	0.18%±0.21%	1.72%±1.19%	1.62%±1.47%	0.25%±0.24%	0.21%±0.28%	1.20%±1.26%
					p__Spirochaetota	0.14%±0.10%	0.84%±0.81%	0.73%±1.10%	0.50%±0.51%	0.68%±0.65%	0.69%±0.39%	0.55%±0.79%	0.62%±0.52%
					p__Cyanobacteria	0.07%±0.08%	0.60%±0.68%	0.31%±0.44%	0.20%±0.30%	0.32%±0.30%	0.61%±0.51%	0.33%±0.51%	0.38%±0.41%
					p__Desulfobacterota	0.11%±0.14%	0.21%±0.15%	0.15%±0.11%	0.09%±0.06%	0.19%±0.15%	0.43%±0.24%	0.16%±0.14%	0.24%±0.22%
					p__Proteobacteria	0.16%±0.39%	0.16%±0.12%	0.23%±0.20%	0.11%±0.11%	0.18%±0.11%	0.18%±0.16%	0.18%±0.26%	0.16%±0.13%
					p__Elusimicrobiota	0.02%±0.03%	0.04%±0.04%	0.03%±0.03%	0.00%±0.00%	0.00%±0.00%	0.04%±0.02%	0.03%±0.04%	0.02%±0.02%
					p__un_k__d__Bacteria	0.00%±0.00%	0.01%±0.02%	0.00%±0.00%	0.00%±0.00%	0.00%±0.00%	0.04%±0.02%	0.00%±0.01%	0.01%±0.02%
				Rare taxa on phylum level (reletive abundance)	p__Firmicutes	88.41%±5.52%	93.05%±1.61%	93.00%±1.94%	88.98%±4.04%	87.19%±4.08%	89.32%±1.45%	91.32%±4.18%	88.50%±3.43%
					p__Actinobacteriota	6.54%±4.22%	2.00%±1.36%	2.43%±1.37%	3.85%±3.52%	3.84%±2.15%	2.45%±1.50%	3.79%±3.45%	3.38%±2.54%
					p__Patescibacteria	1.81%±1.29%	0.21%±0.25%	0.58%±0.31%	3.12%±2.46%	2.62%±1.43%	0.96%±0.67%	0.90%±1.07%	2.23%±1.88%
					p__Cyanobacteria	1.27%±1.24%	1.63%±1.18%	1.01%±0.78%	1.05%±0.96%	1.37%±0.70%	1.32%±0.69%	1.34%±1.10%	1.24%±0.78%
					p__Proteobacteria	0.65%±0.77%	1.10%±1.19%	0.60%±0.52%	0.70%±0.59%	2.06%±1.19%	1.96%±0.58%	0.80%±0.90%	1.57%±1.02%
					p__Bacteroidota	0.28%±0.78%	0.08%±0.13%	1.00%±1.23%	0.86%±0.57%	0.77%±0.40%	1.70%±0.86%	0.39%±0.84%	1.11%±0.75%
					p__Verrucomicrobiota	0.28%±0.25%	0.79%±0.72%	0.50%±0.32%	0.40%±0.24%	0.69%±0.52%	1.53%±0.75%	0.53%±0.52%	0.87%±0.72%
					p__Desulfobacterota	0.56%±0.59%	0.59%±0.45%	0.61%±0.38%	0.24%±0.19%	0.55%±0.48%	0.43%±0.32%	0.58%±0.47%	0.41%±0.36%
					p__Synergistota	0.07%±0.09%	0.10%±0.16%	0.17%±0.21%	0.44%±0.87%	0.32%±0.09%	0.07%±0.06%	0.11%±0.15%	0.27%±0.51%
					p__Deferribacterota	0.00%±0.00%	0.22%±0.23%	0.03%±0.05%	0.11%±0.15%	0.10%±0.13%	0.17%±0.12%	0.09%±0.17%	0.12%±0.13%
					p__un_k__d__Bacteria	0.00%±0.00%	0.04%±0.07%	0.00%±0.00%	0.09%±0.11%	0.21%±0.18%	0.03%±0.08%	0.01%±0.05%	0.11%±0.15%
					p__Spirochaetota	0.03%±0.08%	0.09%±0.20%	0.05%±0.11%	0.04%±0.09%	0.04%±0.12%	0.00%±0.00%	0.06%±0.14%	0.03%±0.09%
					p__Chloroflexi	0.02%±0.06%	0.00%±0.00%	0.02%±0.04%	0.03%±0.05%	0.07%±0.08%	0.08%±0.08%	0.01%±0.04%	0.06%±0.07%
					p__Acidobacteriota	0.05%±0.12%	0.02%±0.05%	0.00%±0.00%	0.02%±0.06%	0.08%±0.14%	0.00%±0.00%	0.02%±0.08%	0.03%±0.09%
					p__Elusimicrobiota	0.00%±0.00%	0.06%±0.11%	0.00%±0.00%	0.07%±0.10%	0.01%±0.03%	0.00%±0.00%	0.02%±0.07%	0.03%±0.07%
					p__Myxococcota	0.01%±0.02%	0.01%±0.04%	0.00%±0.00%	0.00%±0.00%	0.06%±0.11%	0.00%±0.00%	0.01%±0.03%	0.02%±0.07%
					p__Gemmatimonadota	0.02%±0.04%	0.00%±0.00%	0.00%±0.00%	0.00%±0.00%	0.01%±0.04%	0.00%±0.02%	0.01%±0.02%	0.01%±0.03%
					p__Planctomycetota	0.00%±0.00%	0.00%±0.00%	0.00%±0.00%	0.00%±0.00%	0.01%±0.02%	0.00%±0.00%	0.00%±0.00%	0.00%±0.01%
				abundant taxa on family level (reletive abundance)	f__Oscillospiraceae	16.23%±2.65%	11.82%±1.69%	17.56%±2.40%	17.05%±2.08%	18.06%±5.01%	16.24%±3.63%	14.94%±3.31%	17.11%±3.71%
					f__Lachnospiraceae	22.15%±4.50%	17.81%±5.56%	14.62%±4.07%	11.58%±1.81%	10.48%±1.72%	11.29%±1.10%	18.59%±5.56%	11.12%±1.59%
					f__Christensenellaceae	9.71%±4.04%	6.73%±2.30%	6.06%±2.16%	9.86%±2.00%	15.17%±6.57%	11.40%±4.15%	7.66%±3.35%	12.15%±5.01%
					f__Ruminococcaceae	5.12%±0.76%	9.59%±3.29%	4.23%±1.11%	6.12%±0.98%	5.82%±1.60%	4.41%±0.90%	6.54%±3.16%	5.45%±1.38%
					f__UCG-010	4.00%±2.92%	5.31%±2.41%	8.77%±4.46%	8.79%±2.28%	4.04%±2.99%	4.25%±2.91%	5.72%±3.64%	5.69%±3.46%
					f__Monoglobaceae	7.30%±2.48%	5.34%±1.77%	5.37%±1.83%	5.55%±1.44%	3.55%±1.95%	5.50%±2.59%	6.08%±2.21%	4.87%±2.19%
					f__Rikenellaceae	4.36%±4.02%	5.05%±3.46%	4.70%±2.18%	7.95%±2.46%	5.68%±2.03%	5.05%±3.03%	4.70%±3.31%	6.23%±2.76%
					f__Clostridia_UCG-014	4.83%±2.63%	5.05%±1.95%	5.07%±2.51%	4.04%±1.41%	6.56%±2.08%	6.56%±2.46%	4.98%±2.27%	5.72%±2.30%
					f__[Eubacterium]_coprostanoligenes_group	5.84%±2.72%	4.84%±1.24%	8.24%±2.44%	4.59%±0.93%	3.67%±2.30%	4.90%±1.07%	6.09%±2.52%	4.39%±1.60%
					f__Bacteroidaceae	2.62%±1.99%	5.42%±1.57%	4.34%±2.22%	4.06%±1.24%	3.91%±1.11%	1.89%±0.62%	4.10%±2.21%	3.29%±1.41%
					f__Prevotellaceae	3.06%±3.73%	3.72%±2.47%	4.14%±3.72%	2.98%±1.80%	2.09%±1.99%	2.29%±1.10%	3.59%±3.21%	2.45%±1.66%
					f__Muribaculaceae	2.63%±1.64%	3.25%±1.61%	2.67%±2.35%	0.68%±0.41%	3.13%±1.12%	3.29%±2.02%	2.87%±1.79%	2.37%±1.78%
					f__Anaerovoracaceae	1.10%±0.48%	0.96%±0.20%	0.91%±0.40%	1.15%±0.47%	1.73%±0.67%	1.30%±0.29%	1.00%±0.37%	1.39%±0.55%
					f__Akkermansiaceae	2.23%±2.26%	0.93%±1.03%	1.32%±1.40%	1.77%±1.66%	0.37%±0.24%	0.20%±0.22%	1.51%±1.71%	0.78%±1.18%
					f__RF39	0.75%±0.46%	0.74%±0.21%	0.99%±0.56%	1.07%±0.30%	1.57%±0.63%	1.64%±0.61%	0.81%±0.42%	1.43%±0.58%
					f__Micrococcaceae	0.05%±0.04%	0.05%±0.03%	0.02%±0.02%	0.14%±0.10%	0.42%±0.30%	5.79%±4.97%	0.04%±0.04%	2.11%±3.83%
					f__un_o__Bacteroidales	0.26%±0.59%	2.37%±2.20%	1.18%±0.60%	1.03%±0.75%	1.01%±1.16%	0.47%±0.71%	1.28%±1.66%	0.84%±0.90%
					f__Acidaminococcaceae	0.79%±0.81%	1.29%±0.91%	0.86%±0.49%	1.29%±0.63%	0.94%±0.49%	0.86%±0.53%	0.99%±0.79%	1.03%±0.57%
					f__Butyricicoccaceae	0.92%±0.17%	0.94%±0.22%	1.04%±0.54%	1.06%±0.28%	0.53%±0.21%	0.88%±0.25%	0.96%±0.31%	0.83%±0.33%
					f__Peptococcaceae	0.79%±0.33%	0.96%±0.35%	0.90%±0.22%	0.64%±0.28%	1.02%±0.47%	0.83%±0.26%	0.89%±0.31%	0.83%±0.37%
					f__Saccharimonadaceae	0.39%±0.36%	0.05%±0.03%	0.18%±0.21%	0.25%±0.24%	1.62%±1.47%	1.72%±1.19%	0.21%±0.28%	1.20%±1.26%
					f__Peptostreptococcaceae	0.33%±0.33%	0.52%±0.52%	0.31%±0.51%	1.23%±0.61%	1.11%±0.95%	0.67%±0.31%	0.40%±0.45%	1.00%±0.70%
					f__Eggerthellaceae	1.41%±1.74%	0.11%±0.07%	0.53%±0.51%	0.12%±0.07%	0.92%±0.79%	0.49%±0.32%	0.70%±1.20%	0.51%±0.58%
					f__Spirochaetaceae	0.14%±0.10%	0.84%±0.81%	0.73%±1.10%	0.69%±0.39%	0.68%±0.65%	0.50%±0.51%	0.55%±0.79%	0.62%±0.52%
					f__un_c__Clostridia	0.42%±0.16%	0.64%±0.21%	0.65%±0.05%	0.64%±0.10%	0.43%±0.23%	0.73%±0.31%	0.56%±0.19%	0.60%±0.26%
					f__Clostridia_vadinBB60_group	0.33%±0.40%	0.59%±0.80%	1.03%±1.03%	0.66%±0.43%	0.23%±0.38%	0.19%±0.40%	0.61%±0.77%	0.36%±0.44%
					f__F082	0.19%±0.47%	0.70%±0.82%	0.40%±0.43%	0.54%±0.59%	0.61%±0.60%	0.40%±0.22%	0.43%±0.64%	0.52%±0.49%
					f__Erysipelatoclostridiaceae	0.47%±0.33%	0.33%±0.19%	0.66%±0.17%	0.04%±0.03%	0.77%±0.25%	0.47%±0.26%	0.47%±0.27%	0.43%±0.36%
					f__Erysipelotrichaceae	0.18%±0.10%	0.19%±0.10%	0.29%±0.11%	0.34%±0.12%	0.67%±0.36%	0.52%±0.14%	0.21%±0.11%	0.51%±0.26%
					f__Gastranaerophilales	0.07%±0.08%	0.60%±0.68%	0.31%±0.44%	0.61%±0.51%	0.32%±0.30%	0.20%±0.30%	0.33%±0.51%	0.38%±0.41%
					f__Barnesiellaceae	0.06%±0.12%	0.80%±0.87%	0.06%±0.12%	0.41%±0.34%	0.46%±0.53%	0.22%±0.20%	0.33%±0.63%	0.36%±0.38%
					f__un_o__Oscillospirales	0.18%±0.08%	0.25%±0.10%	0.27%±0.10%	0.49%±0.11%	0.41%±0.14%	0.38%±0.16%	0.23%±0.10%	0.43%±0.14%
					f__un_o__Micrococcales	0.02%±0.03%	0.01%±0.02%	0.00%±0.00%	0.34%±0.28%	0.31%±0.22%	1.06%±2.61%	0.01%±0.02%	0.57%±1.51%
					f__p-251-o5	0.00%±0.00%	0.00%±0.00%	0.01%±0.02%	0.16%±0.13%	0.17%±0.26%	1.12%±1.31%	0.00%±0.01%	0.48%±0.88%
					f__Hungateiclostridiaceae	0.14%±0.08%	0.16%±0.07%	0.19%±0.19%	0.40%±0.09%	0.26%±0.15%	0.22%±0.09%	0.16%±0.11%	0.29%±0.13%
					f__Defluviitaleaceae	0.13%±0.06%	0.21%±0.12%	0.20%±0.06%	0.14%±0.04%	0.18%±0.06%	0.23%±0.06%	0.18%±0.09%	0.19%±0.06%
					f__Desulfovibrionaceae	0.11%±0.14%	0.21%±0.15%	0.15%±0.11%	0.33%±0.21%	0.19%±0.15%	0.09%±0.06%	0.16%±0.14%	0.20%±0.18%
					f__Puniceicoccaceae	0.00%±0.00%	0.59%±1.05%	0.29%±0.55%	0.03%±0.05%	0.00%±0.00%	0.00%±0.00%	0.29%±0.72%	0.01%±0.03%
					f__Anaerofustaceae	0.10%±0.09%	0.13%±0.05%	0.07%±0.09%	0.04%±0.02%	0.23%±0.21%	0.08%±0.07%	0.10%±0.08%	0.11%±0.15%
					f__un_o__Rhodospirillales	0.01%±0.01%	0.14%±0.12%	0.22%±0.21%	0.15%±0.16%	0.08%±0.06%	0.05%±0.12%	0.11%±0.15%	0.10%±0.13%
					f__Bacillaceae	0.02%±0.02%	0.06%±0.05%	0.00%±0.00%	0.07%±0.05%	0.09%±0.15%	0.39%±1.01%	0.03%±0.04%	0.18%±0.59%
					f__Marinifilaceae	0.02%±0.03%	0.22%±0.20%	0.02%±0.02%	0.05%±0.04%	0.05%±0.09%	0.05%±0.04%	0.09%±0.15%	0.05%±0.06%
					f__Planococcaceae	0.00%±0.00%	0.00%±0.00%	0.00%±0.00%	0.00%±0.01%	0.00%±0.00%	0.38%±0.51%	0.00%±0.00%	0.13%±0.34%
					f__Izemoplasmatales	0.10%±0.19%	0.04%±0.06%	0.14%±0.16%	0.06%±0.10%	0.03%±0.06%	0.04%±0.08%	0.09%±0.14%	0.04%±0.08%
					f__Atopobiaceae	0.06%±0.06%	0.03%±0.01%	0.06%±0.03%	0.02%±0.03%	0.11%±0.12%	0.05%±0.04%	0.05%±0.04%	0.06%±0.08%
					f__Oscillospirales	0.04%±0.03%	0.07%±0.06%	0.06%±0.06%	0.04%±0.02%	0.03%±0.02%	0.04%±0.02%	0.05%±0.05%	0.04%±0.02%
					f__un_p__Firmicutes	0.06%±0.04%	0.03%±0.03%	0.06%±0.06%	0.02%±0.03%	0.02%±0.02%	0.06%±0.06%	0.05%±0.04%	0.03%±0.04%
					f__Acholeplasmataceae	0.05%±0.12%	0.10%±0.08%	0.01%±0.01%	0.03%±0.04%	0.00%±0.01%	0.01%±0.02%	0.06%±0.09%	0.02%±0.03%
					f__Nocardiaceae	0.00%±0.00%	0.00%±0.00%	0.00%±0.00%	0.02%±0.01%	0.00%±0.01%	0.18%±0.17%	0.00%±0.00%	0.07%±0.13%
					f__Enterobacteriaceae	0.12%±0.38%	0.00%±0.00%	0.00%±0.00%	0.01%±0.01%	0.02%±0.04%	0.00%±0.00%	0.05%±0.23%	0.01%±0.03%
					f__Clostridiaceae	0.00%±0.00%	0.00%±0.00%	0.00%±0.00%	0.04%±0.02%	0.00%±0.00%	0.14%±0.12%	0.00%±0.00%	0.06%±0.09%
					f__Oxalobacteraceae	0.03%±0.02%	0.01%±0.01%	0.01%±0.01%	0.01%±0.01%	0.06%±0.06%	0.03%±0.02%	0.02%±0.02%	0.03%±0.04%
					f__un_o__Erysipelotrichales	0.01%±0.02%	0.02%±0.02%	0.03%±0.02%	0.03%±0.01%	0.02%±0.02%	0.03%±0.03%	0.02%±0.02%	0.03%±0.02%
					f__Elusimicrobiaceae	0.02%±0.03%	0.04%±0.04%	0.03%±0.03%	0.04%±0.02%	0.00%±0.00%	0.00%±0.00%	0.03%±0.04%	0.02%±0.02%
					f__[Clostridium]_methylpentosum_group	0.00%±0.00%	0.00%±0.00%	0.00%±0.00%	0.11%±0.05%	0.02%±0.02%	0.00%±0.00%	0.00%±0.00%	0.04%±0.06%
					f__Nocardioidaceae	0.00%±0.00%	0.00%±0.00%	0.00%±0.00%	0.08%±0.04%	0.02%±0.02%	0.01%±0.01%	0.00%±0.00%	0.04%±0.04%
					f__Victivallaceae	0.00%±0.00%	0.01%±0.03%	0.01%±0.02%	0.08%±0.07%	0.02%±0.04%	0.00%±0.00%	0.01%±0.02%	0.03%±0.05%
					f__Streptococcaceae	0.04%±0.04%	0.03%±0.02%	0.01%±0.01%	0.00%±0.01%	0.01%±0.01%	0.02%±0.06%	0.03%±0.03%	0.01%±0.03%
					f__DTU014	0.00%±0.00%	0.03%±0.04%	0.00%±0.00%	0.05%±0.02%	0.01%±0.01%	0.00%±0.01%	0.01%±0.03%	0.02%±0.02%
					f__Bradymonadales	0.00%±0.00%	0.00%±0.00%	0.00%±0.00%	0.09%±0.11%	0.00%±0.00%	0.00%±0.00%	0.00%±0.00%	0.03%±0.08%
					f__Flavobacteriaceae	0.00%±0.00%	0.00%±0.01%	0.00%±0.00%	0.00%±0.00%	0.00%±0.00%	0.05%±0.06%	0.00%±0.01%	0.02%±0.04%
					f__Nitrosomonadaceae	0.00%±0.01%	0.01%±0.01%	0.00%±0.00%	0.01%±0.01%	0.02%±0.03%	0.03%±0.02%	0.00%±0.01%	0.02%±0.02%
					f__Tannerellaceae	0.00%±0.00%	0.01%±0.02%	0.00%±0.00%	0.03%±0.01%	0.02%±0.03%	0.00%±0.00%	0.00%±0.01%	0.02%±0.02%
					f__Bogoriellaceae	0.00%±0.00%	0.00%±0.00%	0.00%±0.00%	0.00%±0.00%	0.00%±0.00%	0.04%±0.03%	0.00%±0.00%	0.01%±0.02%
					f__Geodermatophilaceae	0.00%±0.00%	0.00%±0.00%	0.00%±0.00%	0.02%±0.02%	0.02%±0.02%	0.01%±0.01%	0.00%±0.00%	0.01%±0.01%
					f__Microbacteriaceae	0.00%±0.00%	0.00%±0.00%	0.00%±0.00%	0.01%±0.01%	0.00%±0.00%	0.04%±0.03%	0.00%±0.00%	0.01%±0.02%
					f__un_k__d__Bacteria	0.00%±0.00%	0.01%±0.02%	0.00%±0.00%	0.04%±0.02%	0.00%±0.00%	0.00%±0.00%	0.00%±0.01%	0.01%±0.02%
					f__WCHB1-41	0.00%±0.00%	0.00%±0.00%	0.00%±0.00%	0.04%±0.03%	0.00%±0.00%	0.00%±0.00%	0.00%±0.00%	0.01%±0.02%
					f__Caldicoprobacteraceae	0.00%±0.01%	0.01%±0.01%	0.02%±0.02%	0.01%±0.01%	0.00%±0.01%	0.00%±0.01%	0.01%±0.01%	0.00%±0.01%
					f__Coriobacteriales_Incertae_Sedis	0.02%±0.04%	0.00%±0.00%	0.01%±0.01%	0.00%±0.00%	0.00%±0.00%	0.00%±0.00%	0.01%±0.03%	0.00%±0.00%
					f__un_o__Coriobacteriales	0.02%±0.03%	0.01%±0.01%	0.00%±0.00%	0.00%±0.00%	0.00%±0.00%	0.00%±0.00%	0.01%±0.02%	0.00%±0.00%
				rare taxa on family level (reletive abundance)	f__Lachnospiraceae	17.81%±4.51%	12.72%±3.51%	15.52%±4.51%	9.69%±1.94%	7.49%±2.73%	7.23%±2.44%	15.33%±4.58%	8.14%±2.57%
					f__UCG-010	7.10%±6.05%	10.57%±6.13%	17.09%±10.34%	15.49%±4.88%	9.39%±7.59%	10.99%±7.84%	10.97%±8.14%	11.96%±7.16%
					f__RF39	11.44%±4.35%	8.48%±3.34%	9.69%±5.28%	4.56%±2.06%	11.91%±4.53%	14.38%±4.78%	9.89%±4.31%	10.28%±5.73%
					f__Clostridia_UCG-014	9.63%±5.15%	11.27%±3.36%	5.91%±2.15%	5.30%±0.92%	10.69%±3.80%	10.53%±3.37%	9.28%±4.33%	8.84%±3.84%
					f__Oscillospiraceae	8.14%±2.81%	11.19%±3.21%	8.34%±1.34%	7.73%±1.10%	9.05%±2.95%	8.44%±2.97%	9.32%±2.97%	8.41%±2.47%
					f__Ruminococcaceae	6.65%±1.30%	7.70%±1.06%	7.88%±1.91%	8.32%±1.52%	8.11%±1.59%	7.95%±1.25%	7.36%±1.46%	8.13%±1.42%
					f__Christensenellaceae	4.28%±1.93%	4.54%±1.17%	4.19%±1.96%	9.47%±1.23%	8.77%±3.79%	5.77%±1.31%	4.35%±1.63%	8.00%±2.85%
					f__Monoglobaceae	4.26%±1.48%	4.34%±2.02%	2.87%±1.89%	6.10%±0.94%	3.56%±2.77%	5.47%±3.04%	3.93%±1.84%	5.04%±2.59%
					f__Clostridia_vadinBB60_group	3.73%±5.14%	4.26%±4.66%	5.95%±6.24%	5.37%±2.89%	3.38%±4.33%	1.73%±2.29%	4.50%±5.14%	3.49%±3.51%
					f__[Eubacterium]_coprostanoligenes_group	2.63%±0.95%	3.55%±1.40%	2.82%±1.16%	3.64%±0.79%	1.97%±1.17%	2.61%±1.16%	3.02%±1.22%	2.74%±1.23%
					f__un_c__Clostridia	1.89%±0.76%	3.21%±1.63%	2.36%±1.87%	2.07%±0.72%	1.63%±1.02%	2.21%±0.75%	2.50%±1.50%	1.97%±0.85%
					f__Anaerovoracaceae	2.71%±1.25%	2.18%±1.19%	1.82%±0.73%	1.58%±0.71%	2.63%±1.58%	2.12%±0.83%	2.28%±1.13%	2.11%±1.16%
					f__un_o__Oscillospirales	1.61%±0.92%	2.01%±0.52%	1.64%±0.44%	1.57%±0.66%	1.74%±0.64%	1.35%±0.65%	1.77%±0.68%	1.56%±0.65%
					f__Saccharimonadaceae	1.81%±1.29%	0.21%±0.25%	0.58%±0.31%	0.96%±0.67%	2.62%±1.43%	3.12%±2.46%	0.90%±1.07%	2.23%±1.88%
					f__Butyricicoccaceae	1.59%±1.14%	1.85%±0.50%	1.29%±0.87%	1.77%±0.65%	1.10%±0.56%	1.35%±0.50%	1.61%±0.87%	1.41%±0.62%
					f__Eggerthellaceae	3.92%±2.91%	0.73%±0.68%	1.16%±0.82%	0.09%±0.14%	1.17%±0.82%	1.60%±1.90%	2.02%±2.34%	0.95%±1.32%
					f__Peptococcaceae	0.97%±0.62%	0.97%±0.46%	1.15%±0.72%	1.28%±0.38%	1.25%±0.80%	1.71%±0.94%	1.02%±0.58%	1.42%±0.75%
					f__Gastranaerophilales	0.98%±0.99%	1.62%±1.18%	0.56%±0.39%	1.30%±0.71%	1.26%±0.77%	1.05%±0.96%	1.11%±1.02%	1.20%±0.80%
					f__Erysipelatoclostridiaceae	0.56%±0.83%	0.80%±0.76%	1.29%±1.43%	0.73%±0.56%	1.06%±0.87%	0.37%±0.28%	0.84%±1.00%	0.72%±0.66%
					f__Oscillospirales	0.66%±1.14%	0.74%±0.48%	0.70%±0.61%	0.84%±0.49%	0.21%±0.35%	0.24%±0.44%	0.70%±0.79%	0.43%±0.51%
					f__un_o__Rhodospirillales	0.05%±0.10%	0.91%±1.26%	0.39%±0.47%	0.53%±0.51%	1.04%±1.07%	0.30%±0.61%	0.46%±0.86%	0.62%±0.81%
					f__Hungateiclostridiaceae	0.18%±0.22%	0.65%±0.85%	0.21%±0.11%	0.66%±0.46%	0.59%±0.37%	0.64%±0.30%	0.36%±0.57%	0.63%±0.37%
					f__Desulfovibrionaceae	0.56%±0.59%	0.59%±0.45%	0.61%±0.38%	0.43%±0.32%	0.55%±0.48%	0.24%±0.19%	0.58%±0.47%	0.41%±0.36%
					f__Atopobiaceae	1.00%±0.69%	0.33%±0.28%	0.52%±0.37%	0.07%±0.06%	0.37%±0.29%	0.60%±1.08%	0.63%±0.56%	0.35%±0.66%
					f__un_p__Firmicutes	0.32%±0.22%	0.66%±0.33%	0.48%±0.47%	0.08%±0.10%	0.49%±0.23%	0.40%±0.28%	0.49%±0.36%	0.32%±0.27%
					f__Erysipelotrichaceae	0.62%±0.38%	0.24%±0.20%	0.49%±0.32%	0.34%±0.20%	0.18%±0.17%	0.35%±0.29%	0.45%±0.34%	0.29%±0.23%
					f__Izemoplasmatales	0.12%±0.37%	0.06%±0.19%	0.46%±0.64%	0.35%±0.21%	0.39%±0.53%	0.61%±0.89%	0.19%±0.43%	0.45%±0.60%
					f__Rikenellaceae	0.00%±0.00%	0.00%±0.00%	0.42%±0.83%	0.86%±0.58%	0.32%±0.22%	0.31%±0.31%	0.11%±0.44%	0.50%±0.47%
					f__un_o__Coriobacteriales	0.82%±0.64%	0.14%±0.18%	0.23%±0.23%	0.03%±0.04%	0.13%±0.19%	0.33%±0.66%	0.42%±0.52%	0.16%±0.40%
					f__WCHB1-41	0.28%±0.25%	0.42%±0.51%	0.19%±0.14%	0.18%±0.15%	0.18%±0.21%	0.38%±0.22%	0.31%±0.35%	0.25%±0.21%
					f__Anaerofustaceae	0.30%±0.29%	0.10%±0.12%	0.20%±0.15%	0.23%±0.17%	0.40%±0.32%	0.39%±0.34%	0.20%±0.22%	0.34%±0.29%
					f__Geodermatophilaceae	0.11%±0.15%	0.20%±0.25%	0.00%±0.00%	0.29%±0.26%	0.47%±0.28%	0.17%±0.21%	0.12%±0.19%	0.31%±0.27%
					f__Victivallaceae	0.00%±0.00%	0.25%±0.49%	0.10%±0.20%	0.63%±0.44%	0.19%±0.25%	0.01%±0.03%	0.12%±0.32%	0.28%±0.39%
					f__Synergistaceae	0.07%±0.09%	0.10%±0.16%	0.17%±0.21%	0.07%±0.06%	0.32%±0.09%	0.44%±0.87%	0.11%±0.15%	0.27%±0.51%
					f__Bacteroidaceae	0.00%±0.00%	0.00%±0.00%	0.15%±0.17%	0.20%±0.25%	0.25%±0.42%	0.53%±0.36%	0.04%±0.10%	0.32%±0.37%
					f__Beijerinckiaceae	0.07%±0.09%	0.05%±0.13%	0.01%±0.03%	0.52%±0.24%	0.27%±0.18%	0.11%±0.11%	0.05%±0.10%	0.30%±0.25%
					f__Propionibacteriaceae	0.10%±0.16%	0.22%±0.21%	0.04%±0.07%	0.31%±0.33%	0.17%±0.18%	0.10%±0.16%	0.13%±0.18%	0.20%±0.24%
					f__Microbacteriaceae	0.18%±0.28%	0.06%±0.10%	0.06%±0.11%	0.17%±0.13%	0.14%±0.19%	0.29%±0.45%	0.11%±0.19%	0.20%±0.29%
					f__Marinifilaceae	0.26%±0.79%	0.06%±0.14%	0.29%±0.27%	0.27%±0.16%	0.05%±0.09%	0.02%±0.05%	0.19%±0.50%	0.11%±0.15%
					f__Defluviitaleaceae	0.13%±0.29%	0.14%±0.24%	0.10%±0.15%	0.39%±0.22%	0.10%±0.08%	0.00%±0.00%	0.13%±0.23%	0.16%±0.21%
					f__un_o__Veillonellales-Selenomonadales	0.29%±0.32%	0.03%±0.07%	0.00%±0.00%	0.01%±0.02%	0.28%±0.16%	0.20%±0.39%	0.12%±0.23%	0.16%±0.26%
					f__Clostridiaceae	0.03%±0.08%	0.01%±0.03%	0.01%±0.02%	0.22%±0.21%	0.08%±0.16%	0.43%±0.34%	0.02%±0.05%	0.24%±0.28%
					f__Micromonosporaceae	0.03%±0.06%	0.06%±0.08%	0.00%±0.00%	0.39%±0.32%	0.25%±0.23%	0.04%±0.06%	0.03%±0.06%	0.23%±0.26%
					f__Nocardioidaceae	0.08%±0.18%	0.04%±0.06%	0.05%±0.10%	0.26%±0.17%	0.28%±0.22%	0.05%±0.08%	0.06%±0.13%	0.20%±0.20%
					f__un_o__Clostridiales	0.24%±0.28%	0.07%±0.11%	0.09%±0.12%	0.07%±0.06%	0.16%±0.21%	0.10%±0.13%	0.14%±0.20%	0.11%±0.15%
					f__Acholeplasmataceae	0.11%±0.29%	0.00%±0.00%	0.05%±0.06%	0.40%±0.29%	0.11%±0.21%	0.03%±0.06%	0.05%±0.18%	0.18%±0.26%
					f__Phormidiaceae	0.21%±0.43%	0.00%±0.00%	0.45%±0.70%	0.02%±0.04%	0.10%±0.25%	0.00%±0.00%	0.19%±0.46%	0.04%±0.15%
					f__Sphingomonadaceae	0.16%±0.20%	0.03%±0.06%	0.00%±0.00%	0.06%±0.06%	0.31%±0.48%	0.06%±0.12%	0.07%±0.14%	0.14%±0.30%
					f__Deferribacteraceae	0.00%±0.00%	0.22%±0.23%	0.03%±0.05%	0.17%±0.12%	0.10%±0.13%	0.11%±0.15%	0.09%±0.17%	0.12%±0.13%
					f__Planococcaceae	0.00%±0.00%	0.09%±0.13%	0.02%±0.04%	0.21%±0.14%	0.08%±0.14%	0.19%±0.29%	0.04%±0.09%	0.16%±0.20%
					f__Bacillaceae	0.02%±0.05%	0.07%±0.13%	0.06%±0.07%	0.14%±0.12%	0.10%±0.13%	0.21%±0.39%	0.05%±0.09%	0.15%±0.24%
					f__un_o__Peptostreptococcales-Tissierellales	0.14%±0.19%	0.22%±0.18%	0.02%±0.04%	0.05%±0.06%	0.02%±0.05%	0.08%±0.14%	0.14%±0.17%	0.05%±0.09%
					f__Enterococcaceae	0.00%±0.00%	0.00%±0.00%	0.00%±0.00%	0.00%±0.00%	0.01%±0.02%	0.55%±0.97%	0.00%±0.00%	0.18%±0.60%
					f__vadinBE97	0.00%±0.00%	0.00%±0.00%	0.00%±0.00%	0.52%±0.50%	0.02%±0.05%	0.00%±0.00%	0.00%±0.00%	0.18%±0.37%
					f__Pseudonocardiaceae	0.03%±0.06%	0.05%±0.06%	0.03%±0.05%	0.20%±0.14%	0.18%±0.23%	0.02%±0.06%	0.04%±0.06%	0.14%±0.17%
					f__Caldicoprobacteraceae	0.08%±0.15%	0.02%±0.05%	0.05%±0.09%	0.10%±0.13%	0.14%±0.18%	0.14%±0.18%	0.05%±0.11%	0.13%±0.16%
					f__Akkermansiaceae	0.00%±0.00%	0.06%±0.14%	0.00%±0.00%	0.15%±0.46%	0.27%±0.37%	0.00%±0.00%	0.02%±0.09%	0.14%±0.35%
					f__Dietziaceae	0.00%±0.00%	0.00%±0.00%	0.00%±0.00%	0.00%±0.00%	0.02%±0.06%	0.43%±0.45%	0.00%±0.00%	0.15%±0.32%
					f__Nocardiaceae	0.01%±0.04%	0.00%±0.00%	0.11%±0.15%	0.23%±0.14%	0.09%±0.12%	0.05%±0.09%	0.03%±0.09%	0.12%±0.14%
					f__un_o__Frankiales	0.09%±0.16%	0.03%±0.05%	0.05%±0.12%	0.13%±0.15%	0.10%±0.17%	0.03%±0.06%	0.06%±0.12%	0.08%±0.14%
					f__un_o__Lachnospirales	0.06%±0.12%	0.11%±0.29%	0.19%±0.46%	0.01%±0.02%	0.04%±0.10%	0.05%±0.08%	0.11%±0.29%	0.03%±0.08%
					f__un_o__Rickettsiales	0.00%±0.00%	0.01%±0.03%	0.00%±0.00%	0.28%±0.24%	0.06%±0.11%	0.04%±0.06%	0.00%±0.02%	0.13%±0.19%
					f__un_k__d__Bacteria	0.00%±0.00%	0.04%±0.07%	0.00%±0.00%	0.03%±0.08%	0.21%±0.18%	0.09%±0.11%	0.01%±0.05%	0.11%±0.15%
					f__Nitrosomonadaceae	0.15%±0.21%	0.03%±0.07%	0.12%±0.15%	0.00%±0.00%	0.01%±0.02%	0.05%±0.17%	0.10%±0.16%	0.02%±0.10%
					f__Acidaminococcaceae	0.01%±0.04%	0.00%±0.00%	0.00%±0.00%	0.24%±0.41%	0.02%±0.03%	0.10%±0.31%	0.00%±0.02%	0.12%±0.30%
					f__Puniceicoccaceae	0.00%±0.00%	0.06%±0.20%	0.20%±0.21%	0.05%±0.06%	0.04%±0.06%	0.01%±0.03%	0.08%±0.18%	0.03%±0.05%
					f__Muribaculaceae	0.00%±0.00%	0.00%±0.00%	0.00%±0.00%	0.26%±0.25%	0.00%±0.00%	0.00%±0.00%	0.00%±0.00%	0.09%±0.19%
					f__Devosiaceae	0.05%±0.13%	0.03%±0.06%	0.02%±0.05%	0.11%±0.07%	0.06%±0.08%	0.01%±0.03%	0.03%±0.09%	0.06%±0.07%
					f__Spirochaetaceae	0.03%±0.08%	0.09%±0.20%	0.05%±0.11%	0.00%±0.00%	0.04%±0.12%	0.04%±0.09%	0.06%±0.14%	0.03%±0.09%
					f__[Clostridium]_methylpentosum_group	0.01%±0.02%	0.01%±0.03%	0.00%±0.00%	0.20%±0.15%	0.00%±0.00%	0.01%±0.02%	0.01%±0.02%	0.07%±0.13%
					f__Ethanoligenenaceae	0.02%±0.07%	0.02%±0.04%	0.00%±0.00%	0.11%±0.10%	0.04%±0.07%	0.04%±0.08%	0.02%±0.05%	0.06%±0.09%
					f__Micrococcaceae	0.08%±0.14%	0.04%±0.06%	0.09%±0.10%	0.02%±0.04%	0.03%±0.08%	0.00%±0.00%	0.06%±0.10%	0.02%±0.05%
					f__Syntrophomonadaceae	0.01%±0.02%	0.10%±0.14%	0.07%±0.07%	0.02%±0.03%	0.01%±0.03%	0.02%±0.04%	0.06%±0.10%	0.02%±0.03%
					f__JG30-KF-CM45	0.01%±0.03%	0.00%±0.00%	0.01%±0.03%	0.08%±0.08%	0.06%±0.06%	0.03%±0.05%	0.01%±0.03%	0.06%±0.06%
					f__Rhodobacteraceae	0.02%±0.05%	0.01%±0.03%	0.00%±0.00%	0.13%±0.18%	0.02%±0.06%	0.02%±0.05%	0.01%±0.03%	0.06%±0.12%
					f__Barnesiellaceae	0.00%±0.00%	0.00%±0.00%	0.13%±0.17%	0.10%±0.33%	0.03%±0.06%	0.00%±0.00%	0.03%±0.10%	0.04%±0.19%
					f__Rhizobiaceae	0.05%±0.10%	0.01%±0.03%	0.04%±0.05%	0.05%±0.07%	0.01%±0.03%	0.05%±0.08%	0.03%±0.07%	0.04%±0.06%
					f__Cellulomonadaceae	0.01%±0.02%	0.00%±0.00%	0.00%±0.00%	0.06%±0.07%	0.06%±0.06%	0.02%±0.04%	0.00%±0.01%	0.05%±0.06%
					f__Sutterellaceae	0.00%±0.00%	0.00%±0.00%	0.00%±0.00%	0.10%±0.15%	0.03%±0.09%	0.01%±0.03%	0.00%±0.00%	0.05%±0.11%
					f__un_c__Alphaproteobacteria	0.00%±0.00%	0.00%±0.00%	0.00%±0.00%	0.08%±0.08%	0.01%±0.03%	0.05%±0.10%	0.00%±0.00%	0.05%±0.08%
					f__Solirubrobacteraceae	0.00%±0.00%	0.02%±0.04%	0.01%±0.04%	0.02%±0.03%	0.08%±0.13%	0.02%±0.06%	0.01%±0.03%	0.04%±0.08%
					f__Elusimicrobiaceae	0.00%±0.00%	0.06%±0.11%	0.00%±0.00%	0.00%±0.00%	0.01%±0.03%	0.07%±0.10%	0.02%±0.07%	0.03%±0.07%
					f__Streptococcaceae	0.06%±0.10%	0.08%±0.13%	0.00%±0.00%	0.00%±0.00%	0.00%±0.00%	0.01%±0.03%	0.05%±0.10%	0.00%±0.02%
					f__Mycobacteriaceae	0.00%±0.00%	0.01%±0.04%	0.00%±0.00%	0.02%±0.04%	0.08%±0.07%	0.03%±0.04%	0.00%±0.03%	0.04%±0.06%
					f__Acetobacteraceae	0.02%±0.05%	0.01%±0.03%	0.01%±0.03%	0.01%±0.03%	0.09%±0.09%	0.00%±0.00%	0.01%±0.04%	0.03%±0.07%
					f__Chitinophagaceae	0.02%±0.04%	0.00%±0.00%	0.00%±0.00%	0.00%±0.02%	0.08%±0.11%	0.01%±0.03%	0.01%±0.02%	0.03%±0.08%
					f__Azospirillaceae	0.06%±0.16%	0.01%±0.04%	0.00%±0.00%	0.01%±0.02%	0.03%±0.08%	0.00%±0.00%	0.03%±0.10%	0.01%±0.05%
					f__un_o__Micrococcales	0.00%±0.00%	0.02%±0.06%	0.00%±0.00%	0.00%±0.00%	0.02%±0.05%	0.05%±0.10%	0.01%±0.04%	0.02%±0.06%
					f__Rhizobiales_Incertae_Sedis	0.00%±0.00%	0.00%±0.00%	0.00%±0.00%	0.07%±0.06%	0.01%±0.02%	0.00%±0.00%	0.00%±0.00%	0.02%±0.04%
					f__Rubrobacteriaceae	0.00%±0.00%	0.01%±0.04%	0.00%±0.00%	0.02%±0.04%	0.04%±0.07%	0.01%±0.03%	0.00%±0.03%	0.02%±0.05%
					f__un_o__Microtrichales	0.01%±0.02%	0.00%±0.00%	0.00%±0.00%	0.03%±0.04%	0.05%±0.07%	0.00%±0.00%	0.00%±0.01%	0.02%±0.05%
					f__Vicinamibacteraceae	0.00%±0.00%	0.01%±0.04%	0.00%±0.00%	0.00%±0.00%	0.03%±0.07%	0.02%±0.06%	0.00%±0.03%	0.02%±0.05%
					f__Hymenobacteraceae	0.01%±0.02%	0.02%±0.04%	0.01%±0.03%	0.00%±0.00%	0.04%±0.07%	0.00%±0.00%	0.01%±0.03%	0.01%±0.04%
					f__Intrasporangiaceae	0.03%±0.09%	0.00%±0.00%	0.01%±0.03%	0.02%±0.02%	0.01%±0.03%	0.00%±0.00%	0.01%±0.06%	0.01%±0.02%
					f__Myxococcaceae	0.01%±0.02%	0.01%±0.04%	0.00%±0.00%	0.00%±0.00%	0.02%±0.05%	0.00%±0.00%	0.01%±0.03%	0.01%±0.03%
					f__Coleofasciculaceae	0.05%±0.16%	0.00%±0.00%	0.00%±0.00%	0.00%±0.00%	0.00%±0.00%	0.00%±0.00%	0.02%±0.10%	0.00%±0.00%
					f__Coriobacteriales_Incertae_Sedis	0.02%±0.05%	0.01%±0.03%	0.05%±0.07%	0.00%±0.00%	0.01%±0.03%	0.00%±0.00%	0.02%±0.05%	0.00%±0.01%
					f__Caulobacteraceae	0.00%±0.00%	0.00%±0.00%	0.00%±0.00%	0.00%±0.00%	0.03%±0.07%	0.00%±0.00%	0.00%±0.00%	0.01%±0.04%
					f__Euzebyaceae	0.00%±0.00%	0.00%±0.00%	0.00%±0.00%	0.01%±0.02%	0.02%±0.04%	0.00%±0.00%	0.00%±0.00%	0.01%±0.03%
					f__Frankiaceae	0.00%±0.00%	0.00%±0.00%	0.00%±0.00%	0.02%±0.03%	0.01%±0.02%	0.00%±0.00%	0.00%±0.00%	0.01%±0.03%
					f__Geminicoccaceae	0.00%±0.00%	0.00%±0.00%	0.01%±0.04%	0.01%±0.02%	0.03%±0.05%	0.01%±0.02%	0.00%±0.02%	0.01%±0.03%
					f__Gemmatimonadaceae	0.01%±0.02%	0.00%±0.00%	0.00%±0.00%	0.00%±0.02%	0.01%±0.04%	0.00%±0.00%	0.00%±0.01%	0.01%±0.03%
					f__Haliangiaceae	0.00%±0.00%	0.00%±0.00%	0.00%±0.00%	0.00%±0.00%	0.03%±0.08%	0.00%±0.00%	0.00%±0.00%	0.01%±0.05%
					f__Microtrichales	0.00%±0.00%	0.00%±0.00%	0.00%±0.00%	0.00%±0.00%	0.00%±0.00%	0.02%±0.06%	0.00%±0.00%	0.01%±0.04%
					f__Streptosporangiaceae	0.00%±0.00%	0.00%±0.00%	0.00%±0.00%	0.01%±0.02%	0.01%±0.03%	0.00%±0.00%	0.00%±0.00%	0.01%±0.02%
					f__un_o__Rhizobiales	0.01%±0.04%	0.00%±0.00%	0.00%±0.00%	0.00%±0.02%	0.03%±0.07%	0.00%±0.00%	0.00%±0.02%	0.01%±0.04%
					f__un_o__Vicinamibacterales	0.00%±0.00%	0.00%±0.00%	0.00%±0.00%	0.00%±0.00%	0.02%±0.04%	0.00%±0.00%	0.00%±0.00%	0.01%±0.02%
					f__Blastocatellaceae	0.03%±0.09%	0.00%±0.00%	0.00%±0.00%	0.00%±0.00%	0.01%±0.04%	0.00%±0.00%	0.01%±0.06%	0.00%±0.02%
					f__KD4-96	0.01%±0.03%	0.00%±0.00%	0.01%±0.03%	0.00%±0.00%	0.01%±0.02%	0.00%±0.00%	0.01%±0.02%	0.00%±0.01%
					f__Nodosilineaceae	0.04%±0.12%	0.00%±0.00%	0.00%±0.00%	0.00%±0.00%	0.00%±0.00%	0.00%±0.00%	0.01%±0.07%	0.00%±0.00%
					f__67-14	0.00%±0.00%	0.00%±0.00%	0.00%±0.00%	0.01%±0.02%	0.00%±0.00%	0.00%±0.00%	0.00%±0.00%	0.00%±0.01%
					f__A4b	0.00%±0.00%	0.00%±0.00%	0.00%±0.00%	0.00%±0.00%	0.01%±0.02%	0.00%±0.00%	0.00%±0.00%	0.00%±0.01%
					f__Acidothermaceae	0.00%±0.00%	0.00%±0.00%	0.00%±0.00%	0.00%±0.02%	0.00%±0.00%	0.00%±0.00%	0.00%±0.00%	0.00%±0.01%
					f__Bryobacteraceae	0.00%±0.00%	0.01%±0.03%	0.00%±0.00%	0.00%±0.00%	0.00%±0.00%	0.00%±0.00%	0.00%±0.02%	0.00%±0.00%
					f__Iamiaceae	0.01%±0.02%	0.00%±0.00%	0.00%±0.00%	0.00%±0.00%	0.01%±0.02%	0.00%±0.00%	0.00%±0.01%	0.00%±0.01%
					f__Ilumatobacteraceae	0.00%±0.00%	0.00%±0.00%	0.00%±0.00%	0.00%±0.00%	0.01%±0.02%	0.00%±0.00%	0.00%±0.00%	0.00%±0.01%
					f__Isosphaeraceae	0.00%±0.00%	0.00%±0.00%	0.00%±0.00%	0.00%±0.00%	0.01%±0.02%	0.00%±0.00%	0.00%±0.00%	0.00%±0.01%
					f__Kineosporiaceae	0.00%±0.00%	0.00%±0.00%	0.00%±0.00%	0.01%±0.02%	0.00%±0.00%	0.00%±0.00%	0.00%±0.00%	0.00%±0.01%
					f__Labraceae	0.00%±0.00%	0.00%±0.00%	0.00%±0.00%	0.00%±0.02%	0.00%±0.00%	0.00%±0.00%	0.00%±0.00%	0.00%±0.01%
					f__Leptolyngbyaceae	0.00%±0.00%	0.00%±0.00%	0.00%±0.00%	0.00%±0.00%	0.01%±0.03%	0.00%±0.00%	0.00%±0.00%	0.00%±0.02%
					f__Longimicrobiaceae	0.01%±0.03%	0.00%±0.00%	0.00%±0.00%	0.00%±0.00%	0.00%±0.00%	0.00%±0.00%	0.00%±0.02%	0.00%±0.00%
					f__Nakamurellaceae	0.00%±0.00%	0.01%±0.03%	0.00%±0.00%	0.01%±0.03%	0.00%±0.00%	0.00%±0.00%	0.00%±0.02%	0.00%±0.02%
					f__Nostocaceae	0.00%±0.00%	0.01%±0.03%	0.00%±0.00%	0.00%±0.00%	0.01%±0.02%	0.00%±0.00%	0.00%±0.02%	0.00%±0.01%
					f__Pyrinomonadaceae	0.00%±0.00%	0.00%±0.00%	0.00%±0.00%	0.00%±0.00%	0.01%±0.04%	0.00%±0.00%	0.00%±0.00%	0.00%±0.02%
					f__Rhodomicrobiaceae	0.00%±0.00%	0.00%±0.00%	0.00%±0.00%	0.00%±0.00%	0.01%±0.04%	0.00%±0.00%	0.00%±0.00%	0.00%±0.02%
					f__Sandaracinaceae	0.00%±0.00%	0.00%±0.00%	0.00%±0.00%	0.00%±0.00%	0.01%±0.03%	0.00%±0.00%	0.00%±0.00%	0.00%±0.02%
					f__Sporichthyaceae	0.00%±0.00%	0.00%±0.00%	0.00%±0.00%	0.01%±0.02%	0.00%±0.00%	0.00%±0.00%	0.00%±0.00%	0.00%±0.01%
					f__Streptomycetaceae	0.00%±0.00%	0.00%±0.00%	0.00%±0.00%	0.00%±0.02%	0.00%±0.00%	0.00%±0.00%	0.00%±0.00%	0.00%±0.01%
					f__Streptosporangiales_Incertae_Sedis	0.00%±0.00%	0.00%±0.00%	0.01%±0.03%	0.01%±0.03%	0.00%±0.00%	0.00%±0.00%	0.00%±0.02%	0.00%±0.02%
					f__Subgroup_17	0.01%±0.03%	0.00%±0.00%	0.00%±0.00%	0.00%±0.00%	0.00%±0.00%	0.00%±0.00%	0.00%±0.02%	0.00%±0.00%
					f__Subgroup_7	0.01%±0.02%	0.00%±0.00%	0.00%±0.00%	0.00%±0.00%	0.00%±0.00%	0.00%±0.00%	0.00%±0.01%	0.00%±0.00%
					f__un_c__Acidimicrobiia	0.00%±0.00%	0.00%±0.00%	0.00%±0.00%	0.00%±0.00%	0.01%±0.02%	0.00%±0.00%	0.00%±0.00%	0.00%±0.01%
					f__un_o__Actinomarinales	0.00%±0.00%	0.00%±0.00%	0.01%±0.03%	0.00%±0.00%	0.00%±0.00%	0.00%±0.00%	0.00%±0.02%	0.00%±0.00%
					f__un_o__Gaiellales	0.01%±0.02%	0.00%±0.00%	0.00%±0.00%	0.00%±0.00%	0.00%±0.00%	0.00%±0.00%	0.00%±0.01%	0.00%±0.00%
					f__un_o__Solirubrobacterales	0.00%±0.00%	0.00%±0.00%	0.00%±0.00%	0.00%±0.00%	0.01%±0.04%	0.00%±0.00%	0.00%±0.00%	0.00%±0.02%
