# Supplementary material for: Gut microbiota non-convergence and adaptations in sympatric Tibetan and Przewalski’s gazelles
Source: iScience. 2024 Feb 6;27(3):109117. doi: 10.1016/j.isci.2024.109117 (PMC10879710; doi:10.1016/j.isci.2024.109117)
Supplement: Table S10. The characteristics of each bin, related to Figure 6 [file mmc4.xlsx]

## Sheet: Sheet1
				Table S10: The characteristics of each bin, related to Figure 6
Abbreviation: Homogeneous selection (HoS), Heterogeneous selection (HeS), Homogenizing dispersal (HD), Dispersal limitation (DL), Drift (DR); Tibetan gazelle (TG), Przewalski's gazelle (PG).				Bin.ID	Relative abundance (%)	TopTaxonID	Top taxon relative abundance in bin (%)	Top taxaon lineage				Relative importance in each bin (%)					DominantProcess	Bin contribution to HeS			Bin contribution to HoS			Bin contribution to DL			Bin contribution to HD			Bin contribution to DR
								TopTaxon.Phylum	TopTaxon.Class	TopTaxon.Order	TopTaxon.Family	HeS	HoS	DL	HD	DR		HeS (TG)	HeS (PG)	host-induced change (HeS)	HoS (TG)	HoS (PG)	host-induced change (HoS)	DL (TG)	DL (PG)	host-induced change (DL)	HD (TG)	HD (PG)	host-induced change (HD)	DR (TG)	DR (PG)	host-induced change (DR)
				Bin001	0.075703	asv00001	0.234246	p__Firmicutes	c__Clostridia	o__Oscillospirales	f__Oscillospiraceae	0	0.973	0	0.0013	0.0257	HoS	0	0	0	0.0669622	0.0746692	0.00770704	0.000509852	0	-0.000509852	0.00241623	0	-0.00241623	0.00677291	0.000171822	-0.00660109
				Bin002	0.028133	asv00020	0.141175	p__Bacteroidota	c__Bacteroidia	o__Bacteroidales	f__Muribaculaceae	0.011	0.001	0.7935	0.0003	0.1943	DL	0.00263772	0.000556902	-0.00208081	3.92892e-05	0.0018467	0.00180742	0.0189019	0.0186501	-0.0002518	0.000254686	0.000543678	0.000288992	0.00888139	0.00421111	-0.00467028
				Bin003	0.025807	asv00026	0.117746	p__Firmicutes	c__Clostridia	o__Christensenellales	f__Christensenellaceae	0	0.9706	0.0153	0.0013	0.0128	HoS	0	0	0	0.0234881	0.0256628	0.00217471	0.000860306	0.000141411	-0.000718895	0.000354671	4.42368e-05	-0.000310434	0.00105835	0	-0.00105835
				Bin004	0.025197	asv00010	0.210458	p__Bacteroidota	c__Bacteroidia	o__Bacteroidales	f__Prevotellaceae	0.0023	0.1842	0.6784	0.0047	0.1304	DL	0	0	0	0.00644696	0.000698701	-0.00574826	0.0213006	0.0112262	-0.0100744	0.00018214	0.00045262	0.00027048	0.00468257	0.00614599	0.00146342
				Bin005	0.023143	asv00005	0.351893	p__Firmicutes	c__Clostridia	o__Oscillospirales	f__Oscillospiraceae	0	0.0331	0.6305	0.0092	0.3271	DL	0	6.85735e-05	6.85735e-05	0.00870128	0.00709146	-0.00160982	0.00106609	0.0137794	0.0127133	0.00122875	0.001111	-0.000117746	0.00694432	0.00577418	-0.00117014
				Bin006	0.023041	asv00006	0.252497	p__Firmicutes	c__Clostridia	o__Oscillospirales	f__Ruminococcaceae	0	0.0468	0.672	0.0247	0.2565	DL	0	0.000173157	0.000173157	0.000884755	0.000345495	-0.00053926	0.0244514	0.00624403	-0.0182074	0.000829131	0.000917731	8.86003e-05	0.00495914	0.008085	0.00312586
				Bin007	0.02121	asv00009	0.273728	p__Bacteroidota	c__Bacteroidia	o__Bacteroidales	f__Prevotellaceae	0.0796	0.0709	0.5896	0.0029	0.2569	DL	0.00179577	0.000278085	-0.00151769	0.00045946	0.0035784	0.00311894	0.00797635	0.0135444	0.00556808	0.000164897	8.78275e-05	-7.70698e-05	0.00826013	0.00602009	-0.00224005
				Bin008	0.019145	asv00012	0.282315	p__Firmicutes	c__Clostridia	o__Lachnospirales	f__Lachnospiraceae	0	0.3316	0.2816	0.0033	0.3834	DR	0	0	0	0.0129665	0.00300802	-0.00995849	0.0056284	0.00121714	-0.00441126	0.000189506	0.000390723	0.000201216	0.00546974	0.00993037	0.00446063
				Bin009	0.018479	asv00015	0.229089	p__Firmicutes	c__Clostridia	o__Lachnospirales	f__Lachnospiraceae	0	0.0055	0.7289	0.0195	0.246	DL	0.000584481	0	-0.000584481	0	0.000171822	0.000171822	0.0158584	0.00733586	-0.00852252	0.00094449	0.000269211	-0.000675278	0.00597298	0.00630842	0.000335445
				Bin010	0.015422	asv00032	0.176102	p__Firmicutes	c__Clostridia	o__Oscillospirales	f__[Eubacterium]_coprostanoligenes_group	0	0.4715	0.3633	0.0097	0.1555	HoS	0	0	0	0.00404775	0.009544	0.00549625	0.00982775	0.00164344	-0.00818431	0.000227781	0.00010678	-0.000121001	0.00394264	0.0017668	-0.00217584
				Bin011	0.015213	asv00037	0.189153	p__Bacteroidota	c__Bacteroidia	o__Bacteroidales	f__Rikenellaceae	0.0033	0.0109	0.7303	0.007	0.2485	DL	0	5.84512e-05	5.84512e-05	0.000196233	0.000260941	6.47087e-05	0.00752693	0.0119937	0.00446676	0.000266003	7.85667e-05	-0.000187436	0.00516013	0.00467911	-0.000481017
				Bin012	0.014555	asv00085	0.118479	p__Firmicutes	c__Clostridia	o__Lachnospirales	f__Lachnospiraceae	0.0006	0.076	0.6734	0.0125	0.2376	DL	0	1.10269e-05	1.10269e-05	0.0010835	2.6275e-05	-0.00105722	0.0178131	0.000398778	-0.0174143	0.000199702	0.00224893	0.00204923	0.00310513	0.00498847	0.00188334
				Bin013	0.014032	asv00003	0.752108	p__Actinobacteriota	c__Actinobacteria	o__Micrococcales	f__Micrococcaceae	0.0221	0.4089	0.4854	0.0046	0.0789	DL	7.09982e-06	0	-7.09982e-06	0.00046704	0.0249174	0.0244504	0	0.00119439	0.00119439	4.88446e-05	1.55066e-06	-4.7294e-05	7.66033e-05	8.65784e-06	-6.79455e-05
				Bin014	0.01259	asv00070	0.173629	p__Bacteroidota	c__Bacteroidia	o__Bacteroidales	f__Bacteroidaceae	0	0.1019	0.6621	0.0022	0.2338	DL	0	0	0	0.000602577	0.000159718	-0.000442859	0.0078184	0.00460481	-0.00321359	0.000309456	0.000622331	0.000312875	0.00521415	0.00598408	0.000769925
				Bin015	0.012514	asv00046	0.193864	p__Firmicutes	c__Clostridia	o__Monoglobales	f__Monoglobaceae	0.0071	0.051	0.5255	0.0231	0.3933	DL	0.000179631	0	-0.000179631	0.000487752	0.000119315	-0.000368438	0.0067539	0.0056391	-0.00111481	0.000293281	0.000894084	0.000600802	0.00678796	0.00407138	-0.00271658
				Bin016	0.01232	asv00008	0.448186	p__Verrucomicrobiota	c__Verrucomicrobiae	o__Verrucomicrobiales	f__Akkermansiaceae	0	0.6527	0.2426	0.0036	0.1011	HoS	0	0	0	0.00618015	0.0074973	0.00131715	0.00758891	2.99794e-05	-0.00755893	6.72615e-05	3.54067e-05	-3.18548e-05	0.00359336	0.000159502	-0.00343386
				Bin017	0.012147	asv00051	0.216768	p__Bacteroidota	c__Bacteroidia	o__Bacteroidales	f__Bacteroidaceae	0.0015	0.0228	0.7013	0.0007	0.2737	DL	0	0	0	0.000617311	0	-0.000617311	0.00435347	0.00333236	-0.00102111	0.000154701	0.000655885	0.000501184	0.00840272	0.0069155	-0.00148721
				Bin018	0.01172	asv00108	0.13413	p__Firmicutes	c__Clostridia	o__Oscillospirales	f__[Eubacterium]_coprostanoligenes_group	0	0.0567	0.6065	0.0245	0.3123	DL	0	0	0	0.000120163	0.00214021	0.00202005	0.0115904	0.00289758	-0.00869285	0.000740997	0.000411441	-0.000329556	0.00211201	0.00371072	0.00159872
				Bin019	0.011209	asv00035	0.255147	p__Firmicutes	c__Clostridia	o__Peptostreptococcales-Tissierellales	f__Peptostreptococcaceae	0	0.1194	0.255	0.071	0.5545	DR	0	0	0	0.000285434	0.00489948	0.00461404	0.000183474	0.00279485	0.00261137	0.00199793	0.000168548	-0.00182938	0.0058455	0.00595263	0.000107131
				Bin020	0.010627	asv00175	0.104553	p__Firmicutes	c__Clostridia	o__Oscillospirales	f__Oscillospiraceae	0	0.1276	0.2905	0.0552	0.5267	DR	0	0	0	0.000470403	0.00201219	0.00154179	0.000888705	0.00393966	0.00305096	0.00145584	0.000327792	-0.00112804	0.0065203	0.00550975	-0.00101056
				Bin021	0.010526	asv00025	0.35634	p__Firmicutes	c__Negativicutes	o__Acidaminococcales	f__Acidaminococcaceae	0	0.6517	0.1859	0.0006	0.1618	HoS	0	0	0	0.00388739	0.00275117	-0.00113622	0.0022405	0.000679404	-0.0015611	0.000157904	0.000335244	0.000177339	0.00371011	0.00723662	0.00352651
				Bin022	0.010257	asv00103	0.174401	p__Bacteroidota	c__Bacteroidia	o__Bacteroidales	f__Rikenellaceae	0.0018	0.014	0.7874	0.0018	0.195	DL	0.000545458	0	-0.000545458	0.000269793	3.03671e-05	-0.000239426	0.000575406	0.01463	0.0140546	0.000130733	4.85011e-05	-8.22316e-05	0.00127391	0.00226448	0.000990567
				Bin023	0.010181	asv00018	0.310474	p__Bacteroidota	c__Bacteroidia	o__Bacteroidales	f__Rikenellaceae	0	0	0.5949	0.0018	0.4033	DL	0	0	0	0	0	0	0.00818508	0.00310248	-0.0050826	0.000141996	9.37287e-05	-4.82677e-05	0.00503596	0.00412126	-0.000914699
				Bin024	0.009972	asv00176	0.118407	p__Firmicutes	c__Clostridia	o__Christensenellales	f__Christensenellaceae	0.0029	0.3667	0.4179	0.0213	0.1913	DL	0	0	0	0.00347816	0.00246998	-0.00100818	6.35247e-05	0.00868446	0.00862094	0.000650514	0.000165834	-0.00048468	0.00178424	0.00224789	0.000463651
				Bin025	0.009693	asv00140	0.138226	p__Bacteroidota	c__Bacteroidia	o__Bacteroidales	f__Rikenellaceae	0.0367	0.0032	0.7055	0.018	0.2366	DL	0	0.000849071	0.000849071	7.01975e-05	0	-7.01975e-05	0.00829755	0.00489388	-0.00340368	0.0002628	0.00019689	-6.59096e-05	0.00195523	0.0029503	0.000995073
				Bin026	0.009689	asv00068	0.180566	p__Bacteroidota	c__Bacteroidia	o__Bacteroidales	f__un_o__o__Bacteroidales	0.001	0.0168	0.8251	0.0095	0.1475	DL	0	0	0	0.000270327	7.79636e-06	-0.000262531	0.00988839	0.00516649	-0.0047219	9.19774e-05	0.000159287	6.73097e-05	0.00198256	0.00206509	8.25309e-05
				Bin027	0.009296	asv00045	0.250707	p__Firmicutes	c__Clostridia	o__Monoglobales	f__Monoglobaceae	0	0.0044	0.3853	0.0268	0.5835	DR	0	1.11561e-05	1.11561e-05	1.91108e-05	1.46882e-05	-4.42262e-06	0.00585789	0	-0.00585789	0.00020424	0.000323743	0.000119503	0.00747472	0.00511291	-0.00236181
				Bin028	0.009287	asv00049	0.268229	p__Firmicutes	c__Clostridia	o__Oscillospirales	f__Oscillospiraceae	0.0039	0	0.4602	0.0262	0.5097	DR	0	8.55877e-05	8.55877e-05	0	0	0	0.00259651	0.00509951	0.00250301	0.000650995	0.000210803	-0.000440191	0.00519669	0.00464969	-0.000547003
				Bin029	0.009055	asv00082	0.208597	p__Firmicutes	c__Clostridia	o__Lachnospirales	f__Lachnospiraceae	0	0.6249	0.0449	0	0.3302	HoS	0	0	0	0.00632754	0.00499239	-0.00133515	0.000487112	0.000166997	-0.000320114	8.62121e-05	0.000149725	6.35126e-05	0.00373904	0.0023194	-0.00141965
				Bin030	0.008885	asv00013	0.594007	p__Firmicutes	c__Clostridia	o__Lachnospirales	f__Lachnospiraceae	0	0.56	0.1062	0.0069	0.3269	HoS	0	0	0	0.00264898	0.00463841	0.00198943	0.0024362	0.000423502	-0.0020127	0.000165057	3.63112e-05	-0.000128746	0.00489279	0.0026552	-0.00223759
				Bin031	0.00864	asv00042	0.28991	p__Firmicutes	c__Clostridia	o__Clostridia_UCG-014	f__Clostridia_UCG-014	0	0.8028	0.0494	0.0005	0.1473	HoS	0	0	0	0.00725121	0.00680032	-0.000450887	0.000600549	0.000112164	-0.000488384	5.80797e-05	2.59304e-05	-3.21493e-05	0.00145456	0.00104984	-0.000404717
				Bin032	0.00852	asv00021	0.448225	p__Firmicutes	c__Clostridia	o__Lachnospirales	f__Lachnospiraceae	0	0.5324	0.1148	0.0364	0.3163	HoS	0	0	0	0.00630843	0.00241343	-0.003895	0.000442538	0.000813751	0.000371213	0.000164257	7.32686e-05	-9.09881e-05	0.0023881	0.00451543	0.00212733
				Bin033	0.008464	asv00033	0.357154	p__Firmicutes	c__Clostridia	o__Christensenellales	f__Christensenellaceae	0	0.958	0.0055	0.002	0.0345	HoS	0	0	0	0.00421329	0.0116906	0.00747734	0	0	0	0.000279989	2.32599e-05	-0.000256729	0.000336734	2.05462e-05	-0.000316188
				Bin034	0.008027	asv00022	0.472154	p__Firmicutes	c__Clostridia	o__Oscillospirales	f__Oscillospiraceae	0	0.2659	0.3272	0.0018	0.4051	DR	0	0	0	5.37558e-05	0.00437497	0.00432121	0.00212087	0.00267743	0.000556556	0.000490101	7.33117e-05	-0.000416789	0.00254419	0.00343828	0.000894092
				Bin035	0.007994	asv00071	0.24303	p__Firmicutes	c__Clostridia	o__Clostridia_UCG-014	f__Clostridia_UCG-014	0	0.017	0.4623	0.0354	0.4853	DR	0	0	0	0.000150271	0.000701242	0.000550971	0.00255738	0.00362832	0.00107095	0.000281804	0.000131935	-0.000149869	0.00442212	0.00405639	-0.000365728
				Bin036	0.007833	asv00135	0.183886	p__Firmicutes	c__Clostridia	o__Christensenellales	f__Christensenellaceae	0.0355	0.0018	0.488	0.0251	0.4497	DL	0.000413551	0	-0.000413551	0	0	0	0.00143197	0.00363948	0.00220751	0.000115572	0.000418118	0.000302545	0.00574472	0.00389069	-0.00185403
				Bin037	0.007768	asv00144	0.174086	p__Firmicutes	c__Clostridia	o__Clostridia_UCG-014	f__Clostridia_UCG-014	0	0.9264	0.0061	0.0158	0.0517	HoS	0	0	0	0.00670805	0.00730373	0.00059568	0.000416113	0	-0.000416113	0.000217052	0	-0.000217052	0.000943369	0	-0.000943369
				Bin038	0.007569	asv00072	0.251194	p__Firmicutes	c__Clostridia	o__Lachnospirales	f__Lachnospiraceae	0.0521	0.1211	0.4888	0.0086	0.3294	DL	0.000475741	0.000317454	-0.000158287	0.000348852	0.000266153	-8.26988e-05	0.00666903	0.00149462	-0.00517441	7.84717e-05	0.000134261	5.57895e-05	0.00281938	0.00281655	-2.82078e-06
				Bin039	0.007568	asv00099	0.228457	p__Firmicutes	c__Clostridia	o__Oscillospirales	f__Oscillospiraceae	0	0.6211	0.1187	0.0217	0.2385	HoS	0	0	0	0.00110827	0.00805834	0.00695007	0.00199825	0	-0.00199825	0.000760215	3.82496e-05	-0.000721965	0.00282311	0.000262664	-0.00256045
				Bin040	0.007261	asv00110	0.207967	p__Firmicutes	c__Clostridia	o__Christensenellales	f__Christensenellaceae	0	0.3307	0.3782	0.0099	0.2812	DL	0	0	0	3.30969e-05	0.00762278	0.00758968	0.000476649	0.00148036	0.00100371	0.000670853	5.18609e-05	-0.000618992	0.00275281	0.0011017	-0.00165111
				Bin041	0.007175	asv00038	0.372033	p__Firmicutes	c__Clostridia	o__Christensenellales	f__Christensenellaceae	0	0	0.1094	0.0215	0.8691	DR	0	0	0	0	0	0	0	0.00234369	0.00234369	0.000427057	0.00042389	-3.16722e-06	0.00546334	0.00556294	9.96047e-05
				Bin042	0.007126	asv00086	0.272442	p__Firmicutes	c__Clostridia	o__Christensenellales	f__Christensenellaceae	0	0.1881	0.2699	0.0088	0.5331	DR	0	0	0	0.00298331	0.000324217	-0.0026591	0.00168725	0.000891542	-0.000795706	0.000128758	0.000188017	5.92597e-05	0.00275521	0.00533659	0.00258138
				Bin043	0.00711	asv00131	0.195377	p__Firmicutes	c__Clostridia	o__Lachnospirales	f__Lachnospiraceae	0	0.7131	0.0609	0.0093	0.2167	HoS	0	0	0	0.00577477	0.00310476	-0.00267001	0.00028869	0.000170702	-0.000117989	0.000101746	0.000196675	9.49288e-05	0.00201251	0.00267738	0.000664878
				Bin044	0.007037	asv00101	0.242082	p__Firmicutes	c__Clostridia	o__Oscillospirales	f__UCG-010	0	0	0.4535	0.0614	0.4852	DR	0	0	0	0	0	0	2.71715e-05	0.00585886	0.00583169	0.000603164	0.000651879	4.8715e-05	0.00503799	0.00175733	-0.00328066
				Bin045	0.006773	asv00079	0.257329	p__Firmicutes	c__Clostridia	o__Lachnospirales	f__Lachnospiraceae	0	0.1819	0.4616	0.025	0.3316	DL	0	0	0	0.000433249	0.000778043	0.000344794	0.00708792	5.32393e-05	-0.00703468	0.000126622	0.000512665	0.000386042	0.00263265	0.00227232	-0.000360328
				Bin046	0.006663	asv00201	0.129465	p__Firmicutes	c__Clostridia	o__Clostridia_UCG-014	f__Clostridia_UCG-014	0.0005	0.107	0.4494	0.0665	0.3765	DL	0	1.02085e-05	1.02085e-05	0.000726584	0.000398907	-0.000327677	0.00386177	0.00199367	-0.0018681	0.000531259	0.000316765	-0.000214494	0.00200188	0.0035299	0.00152802
				Bin047	0.00652	asv00249	0.142785	p__Firmicutes	c__Clostridia	o__Christensenellales	f__Christensenellaceae	0	0.3639	0.4249	0.012	0.1992	DL	0	0	0	0.00025207	0.00833418	0.00808211	0.000649287	0.000390034	-0.000259253	0.00112033	0	-0.00112033	0.00189229	0.000140938	-0.00175135
				Bin048	0.006383	asv00065	0.325162	p__Firmicutes	c__Clostridia	o__Christensenellales	f__Christensenellaceae	0	0.1057	0.4864	0.0335	0.3744	DL	0	0	0	0.000289224	0.00137927	0.00109004	2.68512e-05	0.00488914	0.00486229	0.000881712	0.000114447	-0.000767265	0.00282028	0.0021288	-0.000691488
				Bin049	0.006351	asv00123	0.226708	p__Firmicutes	c__Clostridia	o__Peptococcales	f__Peptococcaceae	0	0.1052	0.5617	0.0034	0.3297	DL	0	0	0	1.74026e-05	0.000179575	0.000162172	0.000312606	0.00104458	0.000731978	0.000428231	0.000328438	-9.97932e-05	0.00644375	0.00403231	-0.00241144
				Bin050	0.006002	asv00330	0.122015	p__Firmicutes	c__Clostridia	o__Oscillospirales	f__Ruminococcaceae	0	0.2161	0.389	0.0097	0.3853	DL	0	0	0	0	0.000764345	0.000764345	0.000993494	0.000921823	-7.16712e-05	0.000353016	0.000400716	4.77e-05	0.00564452	0.00302585	-0.00261867
				Bin051	0.006	asv00030	0.481701	p__Actinobacteriota	c__Coriobacteriia	o__Coriobacteriales	f__Eggerthellaceae	0.0003	0.4715	0.3003	0.0016	0.2263	HoS	4.4841e-06	0	-4.4841e-06	0	0.00013943	0.00013943	0.00405891	0.00166549	-0.00239342	8.52512e-05	8.20987e-05	-3.15249e-06	0.00283961	0.00322322	0.000383607
				Bin052	0.005984	asv00044	0.419578	p__Spirochaetota	c__Spirochaetia	o__Spirochaetales	f__Spirochaetaceae	0.0034	0.4401	0.379	0.0042	0.1734	HoS	0.000174026	0	-0.000174026	0.00290516	0.00195521	-0.000949953	0.00130695	0.00326452	0.00195757	2.66377e-05	1.72726e-05	-9.36506e-06	0.00101821	0.00124479	0.000226581
				Bin053	0.005462	asv00161	0.220992	p__Firmicutes	c__Clostridia	o__Lachnospirales	f__Lachnospiraceae	0.0086	0.0191	0.5515	0	0.4208	DL	0	0.000109666	0.000109666	0	0	0	0.00235143	0.00188685	-0.000464579	7.64432e-05	0.000246598	0.000170155	0.00426475	0.00211139	-0.00215336
				Bin054	0.005394	asv00017	0.751127	p__Firmicutes	c__Clostridia	o__Oscillospirales	f__[Eubacterium]_coprostanoligenes_group	0	0	0.0796	0.0207	0.8997	DR	0	0	0	0	0	0	0.000170502	0.000646969	0.000476467	0.000292214	5.18178e-05	-0.000240396	0.00427847	0.00528335	0.00100488
				Bin055	0.0053	asv00212	0.202456	p__Firmicutes	c__Clostridia	o__Oscillospirales	f__Ruminococcaceae	0.0094	0.0116	0.6334	0.0199	0.3256	DL	9.71554e-06	0	-9.71554e-06	0.000258316	1.39559e-05	-0.00024436	0.0020882	0.00390249	0.00181429	0.000161321	0.000117419	-4.39014e-05	0.00240545	0.00160476	-0.000800692
				Bin056	0.005204	asv00064	0.389387	p__Firmicutes	c__Clostridia	o__Oscillospirales	f__[Eubacterium]_coprostanoligenes_group	0	0.2839	0.4988	0.0026	0.2147	DL	0	0	0	0.00477839	0.000256591	-0.0045218	0.00207827	0.00116437	-0.0009139	4.23854e-05	5.82358e-05	1.58504e-05	0.000662419	0.00160243	0.000940014
				Bin057	0.005204	asv00262	0.167404	p__Firmicutes	c__Clostridia	o__Monoglobales	f__Monoglobaceae	0.0194	0	0.2001	0.0447	0.7357	DR	0	0	0	0.000179257	0	-0.000179257	0.000529871	0.00198002	0.00145015	0.00106246	0.000126336	-0.000936128	0.00291685	0.003561	0.000644149
				Bin058	0.005185	asv00112	0.312326	p__Firmicutes	c__Clostridia	o__Oscillospirales	f__[Eubacterium]_coprostanoligenes_group	0	0.3645	0.1029	0.0182	0.5144	DR	0	0	0	0.00213945	0.000917688	-0.00122176	0	0.00111927	0.00111927	0.000148349	0.00010902	-3.9329e-05	0.00263104	0.00327779	0.000646746
				Bin059	0.005168	asv00097	0.340712	p__Firmicutes	c__Clostridia	o__Clostridia_UCG-014	f__Clostridia_UCG-014	0	0	0.4465	0.0543	0.4992	DR	0	0	0	0	0	0	0	0.0045598	0.0045598	0.000309883	0.000142402	-0.000167481	0.00264642	0.00245538	-0.000191037
				Bin060	0.005075	asv00076	0.354404	p__Patescibacteria	c__Saccharimonadia	o__Saccharimonadales	f__Saccharimonadaceae	0.1574	0	0.5612	0.0522	0.2292	DL	0.00018625	0.0011561	0.000969852	0	0	0	0.000343247	0.00530166	0.00495841	0.000395935	0.000132366	-0.000263569	0.000828917	0.00147433	0.000645414
				Bin061	0.005003	asv00118	0.355848	p__Firmicutes	c__Clostridia	o__Lachnospirales	f__Lachnospiraceae	0	0	0.5859	0.006	0.4081	DL	8.80805e-06	0	-8.80805e-06	0	0	0	0.00124914	0.00305893	0.00180979	0.000264989	0.000282866	1.78771e-05	0.00275884	0.00231057	-0.000448274
				Bin062	0.004978	asv00256	0.180137	p__Firmicutes	c__Clostridia	o__Oscillospirales	f__[Eubacterium]_coprostanoligenes_group	0.0091	0.181	0.5703	0.0222	0.2174	DL	3.08549e-05	0	-3.08549e-05	0.000373248	0.0010261	0.000652857	0.00385478	0.00204717	-0.0018076	0.000206535	0.000120865	-8.56702e-05	0.00104608	0.00130402	0.000257942
				Bin063	0.004853	asv00143	0.268897	p__Firmicutes	c__Bacilli	o__Erysipelotrichales	f__Erysipelatoclostridiaceae	0	0.597	0.155	0.0095	0.2385	HoS	0	1.2836e-05	1.2836e-05	0.00346525	0.00238371	-0.00108154	0.000122405	0.00137388	0.00125148	8.43971e-05	7.469e-05	-9.70708e-06	0.00145498	0.000761718	-0.000693265
				Bin064	0.004848	asv00312	0.154733	p__Firmicutes	c__Clostridia	o__Oscillospirales	f__Ruminococcaceae	0	0	0.3695	0.0216	0.6089	DR	1.35591e-05	0	-1.35591e-05	0	0	0	0.000906802	0.00217962	0.00127282	0.00022949	0.000188017	-4.14724e-05	0.00311527	0.00300492	-0.000110356
				Bin065	0.004711	asv00124	0.323796	p__Bacteroidota	c__Bacteroidia	o__Bacteroidales	f__Rikenellaceae	0	0	0.7067	0.0075	0.2859	DL	0	2.05893e-05	2.05893e-05	1.69755e-05	0	-1.69755e-05	0.00175958	0.00421439	0.00245481	7.18523e-05	7.20625e-05	2.10215e-07	0.00167972	0.00146774	-0.00021198
				Bin066	0.004701	asv00055	0.474965	p__Firmicutes	c__Clostridia	o__Oscillospirales	f__Butyricicoccaceae	0	0.4156	0.1191	0.0099	0.4554	DR	0	0	0	0.000391718	0.00331638	0.00292467	0.000825821	6.53861e-05	-0.000760435	0.000101266	2.69642e-05	-7.43016e-05	0.00386929	0.000853336	-0.00301596
				Bin067	0.004639	asv00117	0.279337	p__Firmicutes	c__Clostridia	o__Lachnospirales	f__Lachnospiraceae	0.0191	0.1826	0.453	0.0081	0.3372	DL	0	6.15094e-05	6.15094e-05	0.000511027	0.000386674	-0.000124353	0.00375778	0.00067389	-0.00308389	2.12461e-05	0.000165102	0.000143856	0.00210416	0.00177197	-0.000332191
				Bin068	0.004597	asv00122	0.317174	p__Firmicutes	c__Clostridia	o__Oscillospirales	f__Ruminococcaceae	0	0.0701	0.6308	0.0048	0.2943	DL	0	0	0	0.000493624	0.000224027	-0.000269597	0.00247042	0.00283202	0.000361602	3.84351e-05	6.97365e-05	3.13014e-05	0.00163878	0.00143233	-0.000206443
				Bin069	0.004406	asv00242	0.197732	p__Firmicutes	c__Clostridia	o__Oscillospirales	f__Oscillospiraceae	0	0.1913	0.3714	0.004	0.4333	DR	0	0	0	0.000278655	0.000970023	0.000691368	0.00118482	0.00100879	-0.000176027	6.77419e-05	7.38286e-05	6.08666e-06	0.00320303	0.00205703	-0.001146
				Bin070	0.004102	asv00087	0.439013	p__Firmicutes	c__Clostridia	o__Lachnospirales	f__Lachnospiraceae	0	0.0128	0.3493	0.0149	0.6229	DR	0	0	0	0	0.000165705	0.000165705	0.000999153	0.000384176	-0.000614977	5.16739e-05	0.000220021	0.000168347	0.00422055	0.00227925	-0.0019413
				Bin071	0.004022	asv00138	0.394474	p__Firmicutes	c__Clostridia	o__Oscillospirales	f__UCG-010	0	0.0265	0.709	0.0475	0.217	DL	0	0	0	0	0.000112681	0.000112681	0.000763097	0.00440598	0.00364288	0.000619286	0.000109235	-0.000510051	0.000637062	0.0011956	0.000558538
				Bin072	0.004016	asv00358	0.163038	p__Firmicutes	c__Clostridia	o__Oscillospirales	f__Oscillospiraceae	0	0	0.1705	0.1084	0.7211	DR	0	0	0	0	0	0	0	0.00150879	0.00150879	0.00143587	0.000444565	-0.000991307	0.00190766	0.00266847	0.000760804
				Bin073	0.003995	asv00182	0.278262	p__Firmicutes	c__Clostridia	o__Lachnospirales	f__Lachnospiraceae	0	0.064	0.5377	0.0135	0.3848	DL	0	0	0	9.87569e-06	0.000727086	0.000717211	0.00272644	0.000579946	-0.00214649	0.00010543	4.91472e-05	-5.62824e-05	0.00192026	0.00194905	2.87869e-05
				Bin074	0.0039	asv00268	0.203978	p__Firmicutes	c__Clostridia	o__Oscillospirales	f__UCG-010	0	0.2166	0.5777	0.0145	0.1912	DL	0	0	0	0.000554266	0.000460761	-9.35056e-05	0.00272099	0.000817843	-0.00190315	6.8596e-05	0.000359882	0.000291286	0.00161246	0.00131074	-0.000301723
				Bin075	0.003899	asv00080	0.482799	p__Firmicutes	c__Clostridia	o__Oscillospirales	f__Oscillospiraceae	0	0.541	0.0463	0.0043	0.4084	HoS	0	0	0	0.00267546	0.00144547	-0.00122999	3.44315e-05	0.00016045	0.000126019	5.54106e-05	7.56807e-05	2.02701e-05	0.00188567	0.00153993	-0.000345737
				Bin076	0.003897	asv00423	0.156065	p__Firmicutes	c__Clostridia	o__Christensenellales	f__Christensenellaceae	0	0	0.4863	0.0327	0.4809	DL	0	4.61752e-05	4.61752e-05	8.85609e-05	0	-8.85609e-05	0	0.0039366	0.0039366	0.000644269	0.000128145	-0.000516124	0.000873011	0.00184748	0.000974469
				Bin077	0.003679	asv00261	0.237134	p__Firmicutes	c__Clostridia	o__Monoglobales	f__Monoglobaceae	0	0.6924	0.102	0.0311	0.1746	HoS	0	0	0	0.00167993	0.00254842	0.000868486	0.000925913	0.000281229	-0.000644684	0.000128651	5.05687e-05	-7.80822e-05	0.00146123	0.000333822	-0.00112741
				Bin078	0.003632	asv00191	0.317161	p__Firmicutes	c__Clostridia	o__Clostridia_UCG-014	f__Clostridia_UCG-014	0	0.009	0.3003	0.0622	0.6285	DR	0	0	0	5.18874e-05	0	-5.18874e-05	0.000367643	0.00185286	0.00148522	0.000356379	0.000177249	-0.00017913	0.0022484	0.00214826	-0.000100136
				Bin079	0.003603	asv00223	0.321898	p__Firmicutes	c__Clostridia	o__Monoglobales	f__Monoglobaceae	0.0032	0	0.4819	0.0311	0.4838	DR	5.84e-05	6.07341e-06	-5.23266e-05	1.38793e-05	0.000158942	0.000145063	0.00041558	0.00225177	0.00183619	0.000132281	0.000162647	3.03659e-05	0.00236392	0.00158021	-0.000783713
				Bin080	0.003544	asv00467	0.141744	p__Firmicutes	c__Clostridia	o__un_c__c__Clostridia	f__un_c__c__Clostridia	0	0.4362	0.229	0.0089	0.326	HoS	0	0	0	0.00293292	0.000761933	-0.00217099	0.000630069	0.000488285	-0.000141784	3.58194e-05	0.000319996	0.000284176	0.000750979	0.00124785	0.00049687
				Bin081	0.003534	asv00043	0.693452	p__Firmicutes	c__Clostridia	o__Oscillospirales	f__Oscillospiraceae	0	0.2112	0.1469	0.0106	0.6314	DR	0	0	0	0.000287676	0.00162879	0.00134112	0	0.000899123	0.000899123	0.000168314	3.1487e-05	-0.000136827	0.00226991	0.00170267	-0.000567248
				Bin082	0.00352	asv00375	0.196489	p__Firmicutes	c__Clostridia	o__Peptostreptococcales-Tissierellales	f__Anaerovoracaceae	0	0.0531	0.2647	0.0164	0.6657	DR	0	0	0	0	7.36563e-06	7.36563e-06	6.23503e-05	0.000483073	0.000420723	0.000355578	0.000203352	-0.000152227	0.00281735	0.00308236	0.000265016
				Bin083	0.0035	asv00443	0.161375	p__Firmicutes	c__Clostridia	o__Oscillospirales	f__UCG-010	0	0.3619	0.325	0.0184	0.2947	HoS	0	0	0	0.00108328	0.00133516	0.000251877	0.000977373	0.00107439	9.70177e-05	9.66216e-05	0.000122631	2.60096e-05	0.00108355	0.00120025	0.000116702
				Bin084	0.003496	asv00207	0.28155	p__Firmicutes	c__Clostridia	o__Oscillospirales	f__UCG-010	0.0173	0.2023	0.5775	0.0938	0.1092	DL	0.000134576	7.40008e-05	-6.05754e-05	0.00109588	0.000266627	-0.000829254	0.00183506	0.00210571	0.000270644	0.000224472	0.000447796	0.000223324	0.000386647	0.000438578	5.19312e-05
				Bin085	0.003465	asv00147	0.377799	p__Firmicutes	c__Clostridia	o__Lachnospirales	f__Lachnospiraceae	0	0.012	0.6263	0.0084	0.3533	DL	0	0	0	0.000184969	9.60547e-06	-0.000175364	0.00263766	0.00102628	-0.00161139	2.66911e-05	0.000149208	0.000122517	0.0019335	0.00109334	-0.000840157
				Bin086	0.003407	asv00090	0.522578	p__Firmicutes	c__Clostridia	o__Oscillospirales	f__UCG-010	0.0044	0	0.1127	0.0432	0.8397	DR	1.76161e-05	0	-1.76161e-05	0	0	0	0.000319065	0.000432591	0.000113526	6.89163e-05	0.000165791	9.68749e-05	0.00337652	0.00247076	-0.000905767
				Bin087	0.003382	asv00216	0.295684	p__Firmicutes	c__Clostridia	o__Monoglobales	f__Monoglobaceae	0	0.0272	0.3394	0.0149	0.6185	DR	0	0	0	0	2.6232e-05	2.6232e-05	0.000193403	0.00151237	0.00131896	0.000201624	6.12941e-05	-0.00014033	0.00282359	0.00192893	-0.00089466
				Bin088	0.003281	asv00192	0.321844	p__Firmicutes	c__Clostridia	o__Oscillospirales	f__[Eubacterium]_coprostanoligenes_group	0	0.2673	0.4288	0.0076	0.2963	DL	0	0	0	0.00211884	0.000108115	-0.00201073	0.00140902	0.00048975	-0.000919271	3.44848e-05	0.000120908	8.64234e-05	0.000902638	0.00149595	0.000593316
				Bin089	0.003279	asv00061	0.55814	p__Firmicutes	c__Clostridia	o__Lachnospirales	f__Lachnospiraceae	0.1223	0.0047	0.641	0.0033	0.2287	DL	0.000296538	6.33185e-06	-0.000290206	0.000105697	2.15369e-07	-0.000105481	0.00408672	9.47624e-05	-0.00399196	1.14238e-05	3.17454e-05	2.03216e-05	0.000707153	0.00141088	0.000703731
				Bin090	0.003224	asv00852	0.0933931	p__Firmicutes	c__Clostridia	o__Clostridia_UCG-014	f__Clostridia_UCG-014	0.0028	0.0089	0.5429	0.0297	0.4157	DL	3.25631e-05	2.79549e-05	-4.60816e-06	5.17273e-05	1.87802e-05	-3.29471e-05	0.00174688	0.00153593	-0.000210949	9.21375e-05	0.000156143	6.40051e-05	0.00148269	0.00132159	-0.000161097
				Bin091	0.003178	asv00132	0.429872	p__Firmicutes	c__Clostridia	o__Lachnospirales	f__Lachnospiraceae	0	0.0118	0.429	0.0205	0.5387	DR	0	0	0	0	0	0	0.00259037	4.96211e-05	-0.00254075	0.000142797	0.000103463	-3.93338e-05	0.00163605	0.00195297	0.000316913
				Bin092	0.00317	asv00696	0.124844	p__Firmicutes	c__Clostridia	o__Oscillospirales	f__UCG-010	0.1969	0.0372	0.6722	0.0343	0.0595	DL	6.29375e-05	0.000693876	0.000630939	0.000620834	1.46451e-05	-0.000606189	0.00371844	0.000838389	-0.00288005	0.000130146	7.1761e-05	-5.83846e-05	0.000104736	0.000231306	0.000126571
				Bin093	0.003152	asv00570	0.142678	p__Firmicutes	c__Clostridia	o__Oscillospirales	f__UCG-010	0.0128	0.2157	0.4062	0.0254	0.3398	DL	0.000152673	8.70091e-06	-0.000143972	0.000376771	0.000585632	0.000208861	0.00152737	0.000855059	-0.00067231	0.000108152	0.000169754	6.16018e-05	0.00115914	0.00137754	0.000218405
				Bin094	0.003123	asv00652	0.144842	p__Firmicutes	c__Clostridia	o__Christensenellales	f__Christensenellaceae	0.0227	0.0016	0.5374	0.0701	0.3682	DL	6.69412e-05	0	-6.69412e-05	0	1.67557e-05	1.67557e-05	0	0.00349385	0.00349385	0.00091246	7.34409e-05	-0.000839019	0.00038355	0.00112272	0.000739169
				Bin095	0.002966	asv00222	0.323582	p__Firmicutes	c__Bacilli	o__Erysipelotrichales	f__Erysipelotrichaceae	0.0259	0.0081	0.6236	0.0435	0.299	DL	1.74026e-05	0.000384132	0.00036673	9.71554e-06	0	-9.71554e-06	0	0.00346283	0.00346283	0.000252177	5.13009e-05	-0.000200876	0.000404957	0.00112203	0.000717074
				Bin096	0.002895	asv00340	0.248638	p__Firmicutes	c__Clostridia	o__Lachnospirales	f__Lachnospiraceae	0.0141	0.0555	0.26	0.0248	0.6456	DR	3.62464e-05	5.03964e-06	-3.12068e-05	7.92724e-05	5.48761e-05	-2.43964e-05	0.000925058	3.02809e-05	-0.000894778	0.00013084	0.000304274	0.000173434	0.00255519	0.0017528	-0.000802384
				Bin097	0.002876	asv00332	0.244856	p__Firmicutes	c__Clostridia	o__Oscillospirales	f__UCG-010	0	0.0322	0.2437	0.017	0.7071	DR	0	0	0	7.2226e-05	4.69936e-05	-2.52324e-05	0.000150965	0.000435907	0.000284943	0.000113811	7.27086e-05	-4.1102e-05	0.00278585	0.00209757	-0.000688285
				Bin098	0.002867	asv00555	0.133226	p__Firmicutes	c__Clostridia	o__Monoglobales	f__Monoglobaceae	0	0.0032	0.4883	0.0354	0.4731	DL	0	9.34702e-06	9.34702e-06	0	0	0	0.00108366	0.000872461	-0.000211196	0.000278761	0.000171391	-0.000107371	0.00148146	0.00183482	0.000353356
				Bin099	0.002761	asv00452	0.203382	p__Firmicutes	c__Bacilli	o__RF39	f__RF39	0.0008	0.1313	0.3947	0.0088	0.4644	DR	0	0	0	6.96636e-05	0.000813019	0.000743355	5.38625e-05	0.00208159	0.00202772	0.000227995	5.23778e-05	-0.000175617	0.00129179	0.000819178	-0.000472615
				Bin100	0.002745	asv00180	0.428879	p__Firmicutes	c__Bacilli	o__Erysipelotrichales	f__Erysipelotrichaceae	0	0.4207	0.1088	0.005	0.4655	DR	0	0	0	0.000193937	0.00120266	0.00100873	0	0.000682677	0.000682677	0.000148189	2.90748e-05	-0.000119114	0.00166622	0.00149449	-0.000171726
				Bin101	0.002717	asv00184	0.432236	p__Firmicutes	c__Clostridia	o__Oscillospirales	f__UCG-010	0.0256	0.0168	0.4538	0.0274	0.4764	DR	2.85594e-05	0.000362725	0.000334165	9.46999e-05	0	-9.46999e-05	0.00131678	0.000317023	-0.000999753	6.4539e-05	0.000137707	7.31681e-05	0.00139066	0.00173829	0.000347631
				Bin102	0.002704	asv00498	0.195964	p__Firmicutes	c__Clostridia	o__Monoglobales	f__Monoglobaceae	0	0.0168	0.5934	0.0375	0.3523	DL	0	0	0	3.01075e-05	0	-3.01075e-05	0.000486898	0.00219857	0.00171168	0.000224845	0.000128662	-9.61839e-05	0.00112076	0.00113413	1.33768e-05
				Bin103	0.002678	asv00334	0.279155	p__Firmicutes	c__Clostridia	o__Clostridia_UCG-014	f__Clostridia_UCG-014	0	0.0387	0.5803	0.0165	0.3645	DL	0	0	0	2.33814e-05	0.000381333	0.000357951	0.000619659	0.00204446	0.0014248	6.43254e-05	2.47244e-05	-3.96011e-05	0.00118439	0.000934659	-0.00024973
				Bin104	0.002678	asv00373	0.208937	p__Firmicutes	c__Clostridia	o__Oscillospirales	f__Ruminococcaceae	0.0459	0	0.6742	0.0276	0.2523	DL	5.25814e-05	0.000199863	0.000147281	2.0819e-06	0	-2.0819e-06	0.00118343	0.00235885	0.00117542	0.000152459	4.91042e-05	-0.000103355	0.000505368	0.000773606	0.000268238
				Bin105	0.002649	asv00492	0.200248	p__Firmicutes	c__Clostridia	o__Lachnospirales	f__Lachnospiraceae	0	0	0.2914	0.0279	0.6808	DR	0	0	0	0	1.13715e-05	1.13715e-05	0.000527042	0.00095163	0.000424589	0.000189506	0.000202576	1.30698e-05	0.00202324	0.00140266	-0.000620579
				Bin106	0.002643	asv00322	0.294527	p__Bacteroidota	c__Bacteroidia	o__Bacteroidales	f__Rikenellaceae	0.0574	0.0211	0.7554	0.0022	0.1637	DL	0.000109273	6.88751e-05	-4.03981e-05	0.000102227	0.000268738	0.000166511	0.000989811	0.00274548	0.00175567	1.11569e-05	2.84287e-06	-8.31399e-06	0.000410028	0.000475363	6.53349e-05
				Bin107	0.002603	asv00432	0.235101	p__Patescibacteria	c__Saccharimonadia	o__Saccharimonadales	f__Saccharimonadaceae	0.0023	0.1305	0.6648	0.0518	0.1506	DL	0	0	0	3.95028e-06	0.00162759	0.00162364	0	0.00237518	0.00237518	0.000297125	8.76553e-05	-0.00020947	0.000290185	0.000324044	3.38593e-05
				Bin108	0.002554	asv00356	0.264933	p__Firmicutes	c__Clostridia	o__Lachnospirales	f__Lachnospiraceae	0	0.0587	0.3306	0.035	0.5758	DR	0	0	0	0.00082849	0	-0.00082849	0.000825821	2.81272e-05	-0.000797694	0.0001097	0.000316679	0.000206979	0.00142407	0.00163758	0.000213507
				Bin109	0.002419	asv00458	0.200543	p__Firmicutes	c__Clostridia	o__Monoglobales	f__Monoglobaceae	0.0031	0.0026	0.4686	0.0146	0.5111	DR	3.84351e-06	0	-3.84351e-06	9.02158e-06	0	-9.02158e-06	0.00141383	0.00058042	-0.000833405	7.77777e-05	0.000138181	6.04031e-05	0.00110763	0.00152736	0.00041973
				Bin110	0.0024	asv00419	0.248973	p__Firmicutes	c__Clostridia	o__Oscillospirales	f__UCG-010	0	0.6079	0.1816	0.0067	0.2037	HoS	0	0	0	0.00071516	0.0017883	0.00107314	0.000341645	0.000649123	0.000307477	0.000188012	2.36906e-06	-0.000185643	0.000721886	0.000350793	-0.000371093
				Bin111	0.002376	asv00887	0.115661	p__Firmicutes	c__Clostridia	o__Oscillospirales	f__UCG-010	0.0173	0.0051	0.7209	0.076	0.1806	DL	2.04453e-05	8.48555e-06	-1.19598e-05	2.0819e-05	0	-2.0819e-05	0.00184814	0.00151504	-0.000333106	0.000217639	0.000254222	3.65829e-05	0.000518927	0.000373278	-0.00014565
				Bin112	0.002373	asv00460	0.222438	p__Firmicutes	c__Clostridia	o__Monoglobales	f__Monoglobaceae	0.014	0.0123	0.2412	0.0258	0.7067	DR	0	2.66627e-05	2.66627e-05	1.92176e-05	2.24415e-05	3.22391e-06	0.000491329	0.000209253	-0.000282076	5.4343e-05	5.97003e-05	5.35735e-06	0.00225817	0.00165059	-0.00060758
				Bin113	0.002368	asv00715	0.164908	p__Firmicutes	c__Clostridia	o__Oscillospirales	f__Hungateiclostridiaceae	0.0321	0.0752	0.3999	0.008	0.4848	DR	0	0.000177636	0.000177636	4.28124e-05	0.00029708	0.000254268	0.000277747	0.00152951	0.00125176	0.000183688	3.40283e-05	-0.000149659	0.00113768	0.000983419	-0.000154261
				Bin114	0.002342	asv00299	0.351769	p__Firmicutes	c__Clostridia	o__Peptostreptococcales-Tissierellales	f__Anaerovoracaceae	0	0.6605	0.1779	0.0155	0.1461	HoS	0	0	0	0.000427964	0.00317028	0.00274231	0	7.57238e-05	7.57238e-05	0.000167887	1.9254e-05	-0.000148633	0.000674109	4.12217e-05	-0.000632888
				Bin115	0.002326	asv00569	0.176936	p__Firmicutes	c__Clostridia	o__Clostridia_UCG-014	f__Clostridia_UCG-014	0.0444	0.0104	0.5913	0.0274	0.3264	DL	3.40578e-05	6.84874e-05	3.44296e-05	1.68687e-05	1.2233e-05	-4.63578e-06	0.00136386	0.0011505	-0.000213357	9.24044e-05	7.85236e-05	-1.38808e-05	0.000880057	0.000961193	8.11353e-05
				Bin116	0.002304	asv00221	0.45107	p__Firmicutes	c__Clostridia	o__Oscillospirales	f__Ruminococcaceae	0	0.8204	0.0076	0.0051	0.1669	HoS	0	0	0	0.000534141	0.00270805	0.00217391	0	0	0	5.15137e-05	9.26087e-06	-4.22529e-05	0.00112567	0.000120736	-0.00100493
				Bin117	0.002294	asv00486	0.218401	p__Firmicutes	c__Clostridia	o__Oscillospirales	f__UCG-010	0.0028	0.0113	0.2684	0.0122	0.7054	DR	0	9.26518e-05	9.26518e-05	1.52673e-05	1.14576e-05	-3.80964e-06	0.000718843	0.000352689	-0.000366155	4.91649e-05	3.92833e-05	-9.88158e-06	0.00174693	0.00158499	-0.000161941
				Bin118	0.002291	asv00693	0.152698	p__Firmicutes	c__Clostridia	o__Oscillospirales	f__Ruminococcaceae	0.0474	0.0219	0.6037	0.0156	0.3115	DL	0.000216464	6.71521e-05	-0.000149312	6.96636e-05	9.56239e-06	-6.01013e-05	0.000994775	0.00177145	0.000776679	5.22077e-05	2.14077e-05	-3.08e-05	0.000375436	0.000944738	0.000569302
				Bin119	0.002268	asv00236	0.386087	p__Firmicutes	c__Clostridia	o__Oscillospirales	f__Butyricicoccaceae	0	0.7112	0.0806	0.0014	0.2068	HoS	0	0	0	0.000399458	0.000576759	0.0001773	0.000122245	4.16955e-05	-8.05495e-05	1.46801e-05	7.91697e-05	6.44896e-05	0.0018925	0.00142592	-0.000466586
				Bin120	0.002254	asv00706	0.156022	p__Firmicutes	c__Clostridia	o__Oscillospirales	f__UCG-010	0	0.0576	0.4089	0.0321	0.5014	DR	1.86837e-06	0	-1.86837e-06	0	0.000749915	0.000749915	1.40395e-05	0.0013526	0.00133857	0.000277961	3.94126e-05	-0.000238548	0.00112738	0.000862252	-0.000265125
				Bin121	0.002243	asv00547	0.210727	p__Firmicutes	c__Clostridia	o__Peptostreptococcales-Tissierellales	f__Anaerovoracaceae	0	0.3617	0.3147	0.0275	0.296	HoS	0	1.63681e-06	1.63681e-06	0.000132174	0.00104295	0.000910773	0.000230451	0.00117622	0.000945767	0.000315008	8.1065e-05	-0.000233943	0.000878242	0.000559917	-0.000318326
				Bin122	0.002223	asv00270	0.37463	p__Firmicutes	c__Clostridia	o__Oscillospirales	f__Oscillospiraceae	0	0.4891	0.0191	0.016	0.4758	HoS	0	0	0	0.00163077	0.000540792	-0.00108998	0	0	0	6.7902e-05	9.29533e-05	2.50513e-05	0.00103695	0.00112879	9.18456e-05
				Bin123	0.002206	asv00344	0.280095	p__Firmicutes	c__Clostridia	o__Lachnospirales	f__Lachnospiraceae	0.0037	0.0155	0.6161	0.0108	0.354	DL	0	0	0	1.51605e-05	6.33616e-05	4.82011e-05	0.00176844	0.000730403	-0.00103804	1.7189e-05	3.85942e-05	2.14051e-05	0.000962586	0.000872719	-8.98671e-05
				Bin124	0.0022	asv00195	0.47565	p__Firmicutes	c__Clostridia	o__Oscillospirales	f__UCG-010	0.0164	0.0012	0.4222	0.0053	0.5549	DR	0	0.000126637	0.000126637	2.02852e-06	5.98726e-06	3.95874e-06	0.000685907	0.000699519	1.36124e-05	1.29719e-05	3.4416e-05	2.14441e-05	0.00166969	0.00118078	-0.000488902
				Bin125	0.002145	asv01069	0.109749	p__Cyanobacteria	c__Vampirivibrionia	o__Gastranaerophilales	f__Gastranaerophilales	0.0064	0.0347	0.6579	0.042	0.2591	DL	0	0	0	0	0.000484538	0.000484538	0.00140966	0.00112668	-0.000282979	9.22443e-05	0.000113198	2.09538e-05	0.000528643	0.000522787	-5.85583e-06
				Bin126	0.002118	asv00663	0.166356	p__Desulfobacterota	c__Desulfovibrionia	o__Desulfovibrionales	f__Desulfovibrionaceae	0.0032	0.5295	0.3171	0.0209	0.1293	HoS	1.5374e-05	0	-1.5374e-05	0.000941981	0.00122498	0.000282996	0.000367963	0.00106423	0.000696262	4.69763e-05	1.78756e-05	-2.91006e-05	0.000382056	0.000138741	-0.000243315
				Bin127	0.002101	asv00228	0.451502	p__Firmicutes	c__Clostridia	o__Oscillospirales	f__Oscillospiraceae	0.1562	0	0.0769	0.0281	0.7388	DR	0.00110682	8.66215e-05	-0.0010202	0	0	0	0	0.000120736	0.000120736	0.00017189	3.85942e-05	-0.000133296	0.000812903	0.00186385	0.00105095
				Bin128	0.002094	asv00584	0.206279	p__Firmicutes	c__Clostridia	o__Monoglobales	f__Monoglobaceae	0	0.1684	0.3876	0.0168	0.4273	DR	0	0	0	0.000123846	0.00079902	0.000675173	0.000315168	0.00121994	0.000904769	0.000173812	1.96847e-05	-0.000154127	0.000788987	0.000678241	-0.000110747
				Bin129	0.002094	asv00933	0.124333	p__Firmicutes	c__Clostridia	o__Oscillospirales	f__Ruminococcaceae	0	0.0689	0.3679	0.0258	0.5374	DR	0	9.69161e-06	9.69161e-06	2.04987e-05	0.000164628	0.000144129	7.42011e-06	0.0014179	0.00141048	0.000184435	5.56514e-05	-0.000128784	0.00136989	0.000906618	-0.000463273
				Bin130	0.002021	asv00870	0.151594	p__Firmicutes	c__Clostridia	o__Oscillospirales	f__Ruminococcaceae	0	0.6964	0.1181	0.016	0.1695	HoS	6.45923e-06	0	-6.45923e-06	0.00122581	0.000932635	-0.000293179	0.000264028	0.000317282	5.3254e-05	7.11583e-05	6.66352e-05	-4.52312e-06	0.000418676	0.000735787	0.000317111
				Bin131	0.002014	asv00376	0.347585	p__Firmicutes	c__Bacilli	o__RF39	f__RF39	0.0008	0.1311	0.5189	0.0015	0.3476	DL	0	0	0	0.000215237	0.000187328	-2.79085e-05	0.000328887	0.00176956	0.00144067	3.54991e-05	1.8091e-05	-1.74081e-05	0.000688949	0.000710675	2.17258e-05
				Bin132	0.001975	asv00430	0.305925	p__Firmicutes	c__Clostridia	o__Oscillospirales	f__UCG-010	0	0.0152	0.6319	0.0555	0.2973	DL	1.92176e-06	0	-1.92176e-06	1.67086e-05	1.48605e-05	-1.84813e-06	1.39327e-05	0.00229493	0.002281	0.000108899	8.31325e-05	-2.5767e-05	0.000845359	0.000471357	-0.000374002
				Bin133	0.001952	asv00911	0.133041	p__Firmicutes	c__Clostridia	o__Clostridia_UCG-014	f__Clostridia_UCG-014	0.0929	0.1349	0.3613	0.018	0.3929	DR	0	0.000217437	0.000217437	0.000631991	0.00022743	-0.000404561	0.000342339	0.00098988	0.00064754	0.000207283	1.86079e-05	-0.000188675	0.00046309	0.000775114	0.000312024
				Bin134	0.001936	asv00590	0.225883	p__Firmicutes	c__Bacilli	o__RF39	f__RF39	0.0073	0.12	0.4809	0.0078	0.384	DL	0	0	0	3.44315e-05	0.000498321	0.00046389	0.000607755	0.00107698	0.00046922	5.08198e-05	1.37406e-05	-3.70792e-05	0.000937817	0.000620694	-0.000317123
				Bin135	0.001883	asv00586	0.216131	p__Firmicutes	c__Clostridia	o__Oscillospirales	f__UCG-010	0.018	0.1946	0.5717	0.0482	0.1675	DL	1.13704e-05	0	-1.13704e-05	0.000766781	0.000385812	-0.000380968	0.000323709	0.001417	0.00109329	9.65682e-05	5.97003e-05	-3.68679e-05	0.000407412	0.000269771	-0.000137641
				Bin136	0.001863	asv00556	0.259795	p__Cyanobacteria	c__Vampirivibrionia	o__Gastranaerophilales	f__Gastranaerophilales	0.0613	0.684	0.1002	0.014	0.1405	HoS	0.000141409	4.50552e-05	-9.6354e-05	0.000695622	0.00174096	0.00104534	0.000596545	8.49416e-05	-0.000511603	3.65134e-05	1.65404e-05	-1.9973e-05	0.000216251	0.000133615	-8.26359e-05
				Bin137	0.001775	asv00509	0.274074	p__Firmicutes	c__Clostridia	o__Lachnospirales	f__Lachnospiraceae	0.0317	0.2716	0.3772	0.0115	0.308	DL	2.82925e-05	0	-2.82925e-05	0.000374689	0.000752026	0.000377337	0.00043373	0.000740612	0.000306882	3.6887e-05	7.75329e-06	-2.91337e-05	0.000593449	0.000551948	-4.15007e-05
				Bin138	0.001773	asv01179	0.111235	p__Firmicutes	c__Clostridia	o__Oscillospirales	f__UCG-010	0.0302	0.1897	0.7093	0.0249	0.0459	DL	4.92717e-05	3.89818e-05	-1.02899e-05	0.000170929	0.00028278	0.00011185	0.00209327	0.000672856	-0.00142042	4.31327e-05	5.79343e-05	1.48016e-05	0.000101426	0.000104153	2.72654e-06
				Bin139	0.001767	asv00606	0.236235	p__Firmicutes	c__Clostridia	o__Oscillospirales	f__Ruminococcaceae	0	0.0787	0.3513	0.006	0.5641	DR	0	0	0	0	7.16749e-05	7.16749e-05	0.000186357	0.000825639	0.000639282	6.00549e-05	5.35408e-05	-6.51409e-06	0.00154125	0.000797943	-0.000743305
				Bin140	0.001732	asv00461	0.307897	p__Firmicutes	c__Clostridia	o__Clostridia_vadinBB60_group	f__Clostridia_vadinBB60_group	0	0.0532	0.2554	0.0103	0.6811	DR	0	0	0	0.000130252	5.69436e-05	-7.33087e-05	0.000168421	0.000431772	0.000263352	5.5464e-05	6.13802e-05	5.91621e-06	0.00121701	0.00132611	0.000109109
				Bin141	0.00173	asv00297	0.452888	p__Firmicutes	c__Clostridia	o__Peptococcales	f__Peptococcaceae	0	0.1572	0.155	0.0146	0.6733	DR	0	0	0	1.60146e-05	0.000875476	0.000859461	0	0.000395159	0.000395159	8.95218e-05	1.66696e-05	-7.28522e-05	0.00126713	0.000765034	-0.000502097
				Bin142	0.001665	asv00472	0.315436	p__Firmicutes	c__Bacilli	o__RF39	f__RF39	0	0.8752	0.0082	0.007	0.1096	HoS	0	0	0	0.000865537	0.00194698	0.00108144	0	3.02809e-05	3.02809e-05	6.12293e-05	5.47038e-06	-5.57589e-05	0.000241874	0.000129566	-0.000112308
				Bin143	0.001611	asv01043	0.146879	p__Firmicutes	c__Clostridia	o__Oscillospirales	f__Ruminococcaceae	0	0.0237	0.4122	0.0158	0.5483	DR	0	0	0	0	3.64405e-05	3.64405e-05	0	0.000917128	0.000917128	0.000140982	5.45315e-05	-8.64507e-05	0.00112481	0.000914328	-0.000210486
				Bin144	0.001597	asv00873	0.181556	p__Firmicutes	c__Clostridia	o__Oscillospirales	f__UCG-010	0.0008	0	0.4292	0.0247	0.5454	DR	2.02852e-06	8.89475e-05	8.69189e-05	0	0	0	4.96454e-06	0.000958824	0.000953859	0.000164844	0.00012668	-3.81638e-05	0.00112172	0.000695513	-0.000426205
				Bin145	0.001579	asv00660	0.208247	p__Firmicutes	c__Clostridia	o__Monoglobales	f__Monoglobaceae	0.0155	0.1225	0.2738	0.0094	0.5789	DR	1.11035e-05	0	-1.11035e-05	2.01784e-05	0.000565215	0.000545036	0.000288317	0.000283081	-5.2355e-06	2.16198e-05	5.8365e-05	3.67453e-05	0.00134651	0.000573571	-0.000772939
				Bin146	0.001571	asv00587	0.290377	p__Firmicutes	c__Clostridia	o__Oscillospirales	f__un_o__o__Oscillospirales	0	0.0062	0.3902	0.0171	0.5865	DR	0	6.68506e-05	6.68506e-05	1.37726e-05	1.52051e-05	1.43248e-06	0	0.0012581	0.0012581	0.000145199	8.27018e-06	-0.000136929	0.000804255	0.000770117	-3.41377e-05
				Bin147	0.001556	asv01271	0.120879	p__Firmicutes	c__Clostridia	o__Clostridia_vadinBB60_group	f__Clostridia_vadinBB60_group	0.0347	0.2026	0.5981	0.0488	0.1157	DL	0.000190894	0	-0.000190894	0.000544711	5.73743e-05	-0.000487337	0.00131395	0.000515594	-0.000798353	9.15503e-05	5.86666e-05	-3.28837e-05	0.000119843	0.000288982	0.00016914
				Bin148	0.001546	asv01372	0.105017	p__Firmicutes	c__Bacilli	o__RF39	f__RF39	0.0238	0.0045	0.453	0.0184	0.5004	DR	6.45923e-06	1.52051e-05	8.74583e-06	1.3826e-05	2.30876e-05	9.26161e-06	0.000518607	0.000850665	0.000332058	0.000112743	4.25569e-05	-7.01861e-05	0.00068911	0.000799795	0.000110685
				Bin149	0.001541	asv01234	0.12628	p__Firmicutes	c__Clostridia	o__Oscillospirales	f__Oscillospirales	0.0499	0	0.6179	0.0639	0.2683	DL	6.55532e-05	0.000153515	8.79619e-05	5.81865e-06	0	-5.81865e-06	0.000544231	0.000883057	0.000338826	8.50911e-05	0.000111777	2.66855e-05	0.000819095	0.000411829	-0.000407266
				Bin150	0.001496	asv00497	0.31956	p__Firmicutes	c__Clostridia	o__Clostridia_UCG-014	f__Clostridia_UCG-014	0.0271	0	0.235	0.049	0.6889	DR	0.000100572	9.82083e-06	-9.0751e-05	0	1.24914e-06	1.24914e-06	0.000327072	0.000304963	-2.21094e-05	1.62282e-05	8.14095e-05	6.51814e-05	0.00129105	0.000882927	-0.000408119
				Bin151	0.001477	asv00519	0.328584	p__Firmicutes	c__Clostridia	o__Christensenellales	f__Christensenellaceae	0.0927	0	0.4256	0.0183	0.4633	DR	6.86494e-05	0.000104885	3.62354e-05	9.07496e-07	0	-9.07496e-07	4.85777e-06	0.00139796	0.0013931	8.89346e-05	1.5765e-05	-7.31696e-05	0.00048898	0.000699864	0.000210884
				Bin152	0.001445	asv01368	0.126934	p__Firmicutes	c__Clostridia	o__Clostridia_UCG-014	f__Clostridia_UCG-014	0.0107	0.0103	0.7209	0.0527	0.2055	DL	1.29719e-05	9.73469e-06	-3.23716e-06	6.65675e-05	1.11992e-06	-6.54476e-05	0.000333264	0.00161953	0.00128627	6.71547e-05	6.42662e-05	-2.88852e-06	0.000469389	0.000196546	-0.000272843
				Bin153	0.001428	asv00235	0.644107	p__Firmicutes	c__Clostridia	o__Oscillospirales	f__Oscillospiraceae	0	0	0	0.0335	0.9665	DR	0	0	0	0	0	0	0	0	0	1.75093e-05	0.000132667	0.000115158	0.00153559	0.00118268	-0.000352911
				Bin154	0.001427	asv00925	0.178341	p__Firmicutes	c__Clostridia	o__Oscillospirales	f__UCG-010	0	0.0891	0.499	0.0192	0.3927	DL	0	0	0	5.6585e-05	8.14095e-05	2.48245e-05	0.000657988	0.000562027	-9.59604e-05	3.00541e-05	6.3017e-05	3.29629e-05	0.000916731	0.00050896	-0.00040777
				Bin155	0.001387	asv01294	0.137915	p__Firmicutes	c__Clostridia	o__Oscillospirales	f__Oscillospiraceae	0.017	0.015	0.4812	0.0201	0.4668	DL	3.81682e-05	0	-3.81682e-05	0	1.24483e-05	1.24483e-05	0.000383123	0.000239361	-0.000143762	0.000101373	4.35046e-05	-5.7868e-05	0.000733417	0.0012099	0.000476484
				Bin156	0.001369	asv01185	0.177628	p__Firmicutes	c__Clostridia	o__Clostridiales	f__Clostridiaceae	0.0065	0.0422	0.5474	0.0046	0.3993	DL	0	1.63681e-06	1.63681e-06	1.36124e-05	2.26568e-05	9.0444e-06	9.00556e-05	0.000931342	0.000841287	7.0411e-05	2.76965e-05	-4.27145e-05	0.000893243	0.000658039	-0.000235204
				Bin157	0.001368	asv00976	0.16963	p__Firmicutes	c__Bacilli	o__RF39	f__RF39	0.0045	0.0168	0.4907	0.0251	0.4629	DL	0	3.01086e-05	3.01086e-05	1.84702e-05	2.5672e-05	7.2018e-06	0.000654251	0.00061027	-4.3981e-05	2.99474e-05	4.63044e-05	1.6357e-05	0.000713025	0.000612984	-0.000100041
				Bin158	0.001342	asv01992	0.0901077	p__Firmicutes	c__Clostridia	o__Clostridia_vadinBB60_group	f__Clostridia_vadinBB60_group	0.0798	0.0205	0.7214	0.0509	0.1273	DL	0.000279776	6.48692e-05	-0.000214906	0	8.27879e-05	8.27879e-05	0.000824753	0.000941077	0.000116324	6.40585e-05	7.97297e-05	1.56711e-05	0.000213795	0.000138138	-7.56575e-05
				Bin159	0.001329	asv00800	0.240851	p__Firmicutes	c__Clostridia	o__un_c__c__Clostridia	f__un_c__c__Clostridia	0.0015	0.0325	0.3492	0.0208	0.596	DR	0	1.45159e-05	1.45159e-05	4.91115e-05	5.1344e-05	2.23248e-06	0.000670106	0.000307547	-0.000362558	2.97338e-05	7.42162e-05	4.44824e-05	0.000805536	0.000679102	-0.000126434
				Bin160	0.001319	asv01346	0.139013	p__Proteobacteria	c__Alphaproteobacteria	o__Rhodospirillales	f__un_o__o__Rhodospirillales	0.0013	0.016	0.7386	0.0184	0.2257	DL	0	1.44297e-05	1.44297e-05	4.6389e-05	7.10718e-06	-3.92819e-05	0.000943475	0.00101271	6.92336e-05	1.55876e-05	3.78188e-05	2.22313e-05	0.000277	0.000280755	3.75552e-06
				Bin161	0.001282	asv01040	0.188718	p__Firmicutes	c__Clostridia	o__Clostridia_UCG-014	f__Clostridia_UCG-014	0.0029	0.0142	0.5074	0.0069	0.4686	DL	3.84351e-06	0	-3.84351e-06	4.05704e-06	5.41007e-05	5.00437e-05	0.000112636	0.0012727	0.00116007	5.13536e-05	2.75673e-06	-4.85969e-05	0.000505422	0.000496684	-8.73736e-06
				Bin162	0.001264	asv01439	0.136837	p__Firmicutes	c__Clostridia	o__Clostridia_UCG-014	f__Clostridia_UCG-014	0.0111	0.0874	0.5742	0.044	0.2832	DL	9.29916e-05	0	-9.29916e-05	0.000105963	8.55016e-05	-2.04619e-05	0.000307214	0.000993843	0.000686629	4.18516e-05	6.54722e-05	2.36207e-05	0.000526241	0.000289198	-0.000237043
				Bin163	0.001262	asv00593	0.343929	p__Firmicutes	c__Clostridia	o__Eubacteriales	f__Anaerofustaceae	0.0184	0.3785	0.2334	0.0036	0.3662	HoS	0	2.19246e-05	2.19246e-05	4.22786e-05	0.00015386	0.000111581	8.4664e-05	0.000552422	0.000467758	3.40578e-05	3.64835e-05	2.42576e-06	0.000946571	0.000635598	-0.000310974
				Bin164	0.001238	asv00549	0.351567	p__Firmicutes	c__Clostridia	o__Oscillospirales	f__Ruminococcaceae	0.1468	0	0.3222	0.0119	0.5191	DR	6.12293e-05	0.000319349	0.00025812	0	0	0	0.000650888	8.24002e-05	-0.000568488	2.28475e-05	2.38198e-05	9.72291e-07	0.00070016	0.000634951	-6.52083e-05
				Bin165	0.001226	asv00600	0.336193	p__Firmicutes	c__Clostridia	o__Oscillospirales	f__Ruminococcaceae	0	0.0066	0.2251	0.0567	0.7117	DR	0	0	0	3.20293e-07	3.31669e-05	3.28466e-05	0	0.000679404	0.000679404	0.000198688	3.45452e-05	-0.000164143	0.000479692	0.000971703	0.000492011
				Bin166	0.001214	asv00967	0.21506	p__Firmicutes	c__Clostridia	o__Monoglobales	f__Monoglobaceae	0.012	0.0483	0.3916	0.0424	0.5056	DR	6.61938e-06	0	-6.61938e-06	6.03752e-05	0.000201499	0.000141124	0.000535209	0.000230316	-0.000304893	7.19057e-05	2.96779e-05	-4.22278e-05	0.000520903	0.000768911	0.000248008
				Bin167	0.001185	asv00595	0.297837	p__Firmicutes	c__Clostridia	o__Oscillospirales	f__Butyricicoccaceae	0	0.0484	0.5257	0.0009	0.425	DL	0	0	0	7.36673e-06	1.25776e-05	5.21083e-06	0.000253245	0.000559012	0.000305768	1.16373e-05	3.83357e-05	2.66984e-05	0.000922763	0.000566766	-0.000355998
				Bin168	0.001185	asv01139	0.153078	p__Firmicutes	c__Bacilli	o__Acholeplasmatales	f__Acholeplasmataceae	0.0657	0.0226	0.7322	0.0095	0.1701	DL	6.77419e-05	3.94556e-05	-2.82863e-05	0	4.20401e-05	4.20401e-05	0.00121823	0.000480359	-0.000737874	1.05163e-05	2.26138e-05	1.20975e-05	0.000202478	0.00031866	0.000116182
				Bin169	0.001183	asv00896	0.248889	p__Firmicutes	c__Clostridia	o__Clostridia_vadinBB60_group	f__Clostridia_vadinBB60_group	0.017	0.3046	0.5737	0.0422	0.0625	DL	0	1.26637e-05	1.26637e-05	0.000410562	0.000265507	-0.000145055	0.000983458	0.000470108	-0.000513351	4.67093e-05	5.45745e-05	7.86521e-06	5.40761e-05	0.000100276	4.61998e-05
				Bin170	0.001179	asv00767	0.283166	p__Firmicutes	c__Clostridia	o__un_c__c__Clostridia	f__un_c__c__Clostridia	0.0029	0.0119	0.2778	0.0235	0.6838	DR	2.78655e-05	0	-2.78655e-05	0	3.53205e-06	3.53205e-06	0.000174026	0.000259735	8.57096e-05	8.6479e-06	7.94282e-05	7.07803e-05	0.00110384	0.000715327	-0.000388508
				Bin171	0.001165	asv01441	0.138262	p__Firmicutes	c__Clostridia	o__Oscillospirales	f__un_o__o__Oscillospirales	0.002	0.2845	0.1633	0.0139	0.5363	DR	5.12468e-06	0	-5.12468e-06	4.17448e-05	0.000459813	0.000418068	6.12827e-05	0.000179144	0.000117861	5.30618e-05	4.61752e-05	-6.88666e-06	0.000863082	0.00060648	-0.000256602
				Bin172	0.001153	asv01671	0.133409	p__Firmicutes	c__Clostridia	o__un_c__c__Clostridia	f__un_c__c__Clostridia	0.0112	0.04	0.493	0.0144	0.4414	DL	0	5.367e-05	5.367e-05	1.12102e-06	0.00010846	0.000107339	0	0.00124703	0.00124703	0.000131854	6.11648e-06	-0.000125737	0.000164043	0.0005084	0.000344357
				Bin173	0.001145	asv01316	0.152786	p__Firmicutes	c__Bacilli	o__RF39	f__RF39	0.0162	0.4526	0.1076	0.0173	0.4062	HoS	3.14421e-05	0	-3.14421e-05	0.000508304	0.000430178	-7.8126e-05	0.000180538	6.56015e-05	-0.000114937	3.02143e-05	2.89456e-05	-1.26865e-06	0.000470884	0.000550785	7.99016e-05
				Bin174	0.00108	asv01258	0.177832	p__Firmicutes	c__Clostridia	o__Lachnospirales	f__Lachnospiraceae	0	0.3348	0.2591	0.0209	0.3853	DR	0	0	0	8.93083e-05	0.000259908	0.000170599	0.000643414	1.29652e-05	-0.000630449	1.92709e-05	0.000133314	0.000114043	0.000702562	0.000335804	-0.000366758
				Bin175	0.000995	asv01798	0.132849	p__Firmicutes	c__Clostridia	o__Clostridia_vadinBB60_group	f__Clostridia_vadinBB60_group	0.0316	0.0057	0.7697	0.0346	0.1584	DL	4.62823e-05	7.49485e-06	-3.87874e-05	6.35247e-06	3.05824e-06	-3.29423e-06	0.000693167	0.000852862	0.000159695	3.45916e-05	3.75173e-05	2.92571e-06	0.000188385	0.000117118	-7.12677e-05
				Bin176	0.000982	asv01356	0.176037	p__Firmicutes	c__Clostridia	o__Christensenellales	f__Christensenellaceae	0	0.2071	0.2104	0.0059	0.5766	DR	1.97514e-06	0	-1.97514e-06	1.89506e-05	0.000905412	0.000886461	0	0.000183753	0.000183753	0.00011648	8.2271e-06	-0.000108253	0.000327553	0.000350363	2.281e-05
				Bin177	0.000928	asv01862	0.145184	p__Firmicutes	c__Clostridia	o__Oscillospirales	f__UCG-010	0.0469	0.0937	0.7139	0.0368	0.1087	DL	4.85777e-06	0	-4.85777e-06	4.59086e-05	0.000210157	0.000164249	0.000615442	0.00067277	5.7328e-05	2.73316e-05	4.68213e-05	1.94896e-05	0.000132281	9.07996e-05	-4.14812e-05
				Bin178	0.000895	asv01327	0.214548	p__Firmicutes	c__Clostridia	o__Oscillospirales	f__UCG-010	0.1144	0.0048	0.3548	0.032	0.494	DR	0.000111729	0.000169022	5.7293e-05	4.4841e-06	1.63681e-06	-2.84729e-06	0.000345009	0.000148476	-0.000196533	2.30077e-05	4.66059e-05	2.35982e-05	0.000458179	0.000486174	2.79958e-05
				Bin179	0.000894	asv01205	0.263971	p__Firmicutes	c__Bacilli	o__RF39	f__RF39	0.0012	0.0112	0.7875	0.0327	0.1675	DL	0	5.19901e-05	5.19901e-05	2.0819e-06	1.42144e-05	1.21325e-05	2.72249e-06	0.00129855	0.00129582	4.12644e-05	1.63681e-05	-2.48963e-05	0.000160734	0.000131591	-2.91429e-05
				Bin180	0.000863	asv01762	0.137195	p__Firmicutes	c__Clostridia	o__Oscillospirales	f__UCG-010	0.0185	0.0021	0.6571	0.0529	0.2693	DL	2.59437e-05	1.36113e-05	-1.23324e-05	3.73675e-06	7.4087e-06	3.67195e-06	0.000797422	0.000273476	-0.000523946	3.16556e-05	6.35339e-05	3.18783e-05	0.00016415	0.000360226	0.000196077
				Bin181	0.00085	asv01149	0.267595	p__Firmicutes	c__Clostridia	o__Christensenellales	f__Christensenellaceae	0.0063	0.0673	0.7077	0.005	0.2137	DL	0	7.2364e-06	7.2364e-06	4.81507e-05	9.03258e-05	4.21752e-05	0.000443926	0.000624614	0.000180688	1.17974e-05	9.51932e-06	-2.27813e-06	0.000251163	0.000203912	-4.72513e-05
				Bin182	0.000763	asv01355	0.242033	p__Firmicutes	c__Clostridia	o__Clostridia_UCG-014	f__Clostridia_UCG-014	0.015	0.0131	0.5256	0.04	0.4062	DL	0	1.2276e-05	1.2276e-05	7.04644e-06	0	-7.04644e-06	0.000341752	0.000409158	6.74061e-05	2.59971e-05	2.43798e-05	-1.61729e-06	0.000344154	0.000357384	1.32292e-05
				Bin183	0.000715	asv01019	0.348666	p__Proteobacteria	c__Gammaproteobacteria	o__Enterobacterales	f__Enterobacteriaceae	0.0014	0.0004	0.533	0.0221	0.4431	DL	0	1.18453e-05	1.18453e-05	1.38793e-06	0	-1.38793e-06	0.000474941	0.000289801	-0.00018514	1.30786e-05	1.29652e-05	-1.13391e-07	0.000235095	0.000391153	0.000156059
				Bin184	0.000696	asv02286	0.130312	p__Actinobacteriota	c__Coriobacteriia	o__Coriobacteriales	f__Eggerthellaceae	0.0351	0.0334	0.5889	0.0448	0.2979	DL	3.82216e-05	5.77189e-06	-3.24497e-05	0.000397056	4.6089e-06	-0.000392447	0.000260772	0.000242118	-1.86535e-05	2.04453e-05	4.4323e-05	2.38776e-05	0.000202318	0.000199087	-3.23091e-06
				Bin185	0.000677	asv02776	0.113592	p__Firmicutes	c__Clostridia	o__Lachnospirales	f__Lachnospiraceae	0	0.1978	0.3059	0.0111	0.4852	DR	0	0	0	0.000221002	1.15869e-05	-0.000209415	0.000119202	0.000126982	7.77943e-06	1.26516e-05	0.00010846	9.58084e-05	0.000361931	0.000396279	3.43486e-05
				Bin186	0.000654	asv01875	0.186935	p__Firmicutes	c__Bacilli	o__RF39	f__RF39	0.2263	0	0.2213	0.0115	0.5409	DR	5.31686e-05	0.000118367	6.51983e-05	0	0	0	0.0002628	6.96073e-05	-0.000193193	9.2351e-06	3.3856e-05	2.46209e-05	0.000363212	0.000401491	3.82794e-05
				Bin187	0.000633	asv01628	0.219107	p__Actinobacteriota	c__Coriobacteriia	o__Coriobacteriales	f__Atopobiaceae	0	0.0918	0.4874	0.0206	0.4001	DL	0	1.20607e-06	1.20607e-06	1.99115e-05	2.84287e-06	-1.70687e-05	0.000380134	0.000268264	-0.00011187	9.92907e-06	5.49622e-05	4.50331e-05	0.000332571	0.000207357	-0.000125213
				Bin188	0.000539	asv02261	0.184146	p__Firmicutes	c__Clostridia	o__Oscillospirales	f__UCG-010	0.0462	0.081	0.5422	0.0235	0.3072	DL	1.55342e-05	3.34253e-05	1.78911e-05	4.67627e-05	6.11218e-05	1.4359e-05	0.000425936	0.000158684	-0.000267252	1.15305e-05	1.78756e-05	6.34511e-06	0.000128971	0.000187328	5.83569e-05
				Bin189	0.000494	asv02907	0.152926	p__Firmicutes	c__Bacilli	o__RF39	f__RF39	0.0099	0.0873	0.2038	0.0142	0.6848	DR	1.14772e-05	2.7998e-06	-8.67735e-06	4.1211e-05	2.18384e-05	-1.93725e-05	6.60337e-05	0.000112078	4.60445e-05	5.87203e-06	1.43867e-05	8.51463e-06	0.000345916	0.000364792	1.88763e-05
				Bin190	0.000483	asv02229	0.189116	p__Firmicutes	c__Clostridia	o__Oscillospirales	f__UCG-010	0.0492	0.0168	0.408	0.0078	0.5182	DR	6.28841e-05	1.13284e-05	-5.15557e-05	6.93967e-07	9.04551e-07	2.10583e-07	0.000216945	7.79206e-05	-0.000139024	6.13894e-06	7.06411e-06	9.25167e-07	0.000237977	0.000348726	0.000110748
				Bin191	0.000477	asv00900	0.705234	p__Actinobacteriota	c__Actinobacteria	o__Corynebacteriales	f__Nocardiaceae	0	0.0013	0.706	0.0036	0.2892	DL	0	0	0	5.33821e-07	0	-5.33821e-07	0	0.000616947	0.000616947	1.60146e-06	5.16886e-07	-1.08458e-06	3.25631e-05	0.000258185	0.000225621
				Bin192	0.000462	asv02371	0.200855	p__Firmicutes	c__Clostridia	o__Christensenellales	f__Christensenellaceae	0.0064	0.0023	0.2408	0.0178	0.7327	DR	3.95028e-06	1.8091e-06	-2.14117e-06	5.87203e-06	0	-5.87203e-06	5.99481e-05	0.000139473	7.9525e-05	2.82925e-06	1.02085e-05	7.37925e-06	0.000349332	0.000345668	-3.66496e-06
				Bin193	0.000456	asv03534	0.109668	p__Firmicutes	c__un_p__p__Firmicutes	o__un_p__p__Firmicutes	f__un_p__p__Firmicutes	0.0233	0.0334	0.5072	0.0209	0.4152	DL	2.01784e-05	3.44591e-07	-1.98338e-05	1.46267e-05	9.43317e-06	-5.19353e-06	0.000340951	9.94144e-05	-0.000241537	4.80439e-06	2.20107e-05	1.72063e-05	0.000180165	0.000229799	4.96343e-05
				Bin194	0.000446	asv01770	0.234168	p__Firmicutes	c__Clostridia	o__Clostridia_vadinBB60_group	f__Clostridia_vadinBB60_group	0.079	0.0231	0.6939	0.0098	0.1942	DL	3.01075e-05	8.52862e-06	-2.15789e-05	1.60146e-07	2.5112e-05	2.49519e-05	0.000378746	0.000251896	-0.00012685	1.97514e-06	8.83014e-06	6.855e-06	0.000116426	7.91266e-05	-3.72997e-05
				Bin195	0.000306	asv02565	0.309677	p__Firmicutes	c__Bacilli	o__RF39	f__RF39	0.172	0.0159	0.3128	0.0058	0.4935	DR	0	1.53343e-05	1.53343e-05	1.97514e-06	3.65266e-05	3.45515e-05	2.29543e-06	0.000259864	0.000257569	4.21719e-06	6.89181e-07	-3.528e-06	0.00012059	0.000152266	3.16758e-05
				Bin196	0.000291	asv03402	0.190045	p__Firmicutes	c__Bacilli	o__RF39	f__RF39	0.1301	0.0364	0.2608	0.0164	0.5564	DR	2.2634e-05	2.45521e-06	-2.01788e-05	7.20658e-06	9.26087e-06	2.05429e-06	6.08556e-06	0.000181513	0.000175428	4.32395e-06	4.82427e-06	5.00319e-07	0.000113811	0.000215412	0.000101602
				Bin197	0.000229	asv00104	0.34384	p__Actinobacteriota	c__Actinobacteria	o__Frankiales	f__Geodermatophilaceae	0.001	0.0117	0.4075	0.0186	0.5611	DR	5.87203e-07	0	-5.87203e-07	6.51262e-06	1.33529e-06	-5.17733e-06	0	0.000167428	0.000167428	5.23145e-06	4.43661e-06	-7.94841e-07	7.37207e-05	0.000185304	0.000111583
				Bin198	0.000195	asv05296	0.135135	p__Proteobacteria	c__Alphaproteobacteria	o__Rhizobiales	f__Beijerinckiaceae	0.0251	0.0434	0.3726	0.0362	0.5226	DR	0	4.00587e-06	4.00587e-06	2.0819e-06	4.65197e-05	4.44378e-05	1.81499e-06	0.000139172	0.000137357	9.07496e-06	4.65197e-06	-4.42298e-06	4.39335e-05	0.000124182	8.02484e-05
				Bin199	0.000188	asv02190	0.444056	p__Actinobacteriota	c__Actinobacteria	o__Propionibacteriales	f__Nocardioidaceae	0.0913	0.0046	0.5235	0	0.3806	DL	0	9.64854e-06	9.64854e-06	8.00732e-07	4.30738e-07	-3.69993e-07	0	0.000192842	0.000192842	0	3.01517e-07	3.01517e-07	5.61046e-05	0.000102817	4.67127e-05
				Bin200	0.000151	asv00536	0.63913	p__Actinobacteriota	c__Actinobacteria	o__Propionibacteriales	f__Nocardioidaceae	0	0.0182	0.4171	0	0.5647	DR	0	0	0	1.38793e-06	4.65197e-06	3.26404e-06	0	9.53224e-05	9.53224e-05	0	4.73812e-07	4.73812e-07	3.05346e-05	0.000158124	0.000127589
				Bin201	8.7e-05	asv00198	0.242424	p__Actinobacteriota	c__Actinobacteria	o__Micromonosporales	f__Micromonosporaceae	0	0.0153	0.3511	0	0.6336	DR	0	3.01517e-07	3.01517e-07	4.27057e-07	6.03034e-07	1.75977e-07	0	7.48193e-05	7.48193e-05	0	0	0	1.34523e-05	7.66714e-05	6.32191e-05
				Bin202	3.5e-05	asv00608	0.264151	p__Chloroflexi	c__Chloroflexia	o__Thermomicrobiales	f__JG30-KF-CM45	0	0.0062	0.0449	0	0.9489	DR	0	0	0	0	1.07685e-06	1.07685e-06	0	8.57169e-06	8.57169e-06	0	0	0	8.32761e-06	4.90611e-05	4.07335e-05
				Bin203	2.4e-05	asv00588	0.111111	p__Actinobacteriota	c__Rubrobacteria	o__Rubrobacterales	f__Rubrobacteriaceae	0	0.0993	0.2918	0	0.6089	DR	0	3.01517e-07	3.01517e-07	0	3.35976e-06	3.35976e-06	0	1.49897e-05	1.49897e-05	0	0	0	6.93967e-06	2.00724e-05	1.31327e-05
				Bin204	2e-05	asv00264	0.2	p__Proteobacteria	c__Alphaproteobacteria	o__Azospirillales	f__Azospirillaceae	0.0345	0.0071	0.394	0	0.5643	DR	0	1.29222e-06	1.29222e-06	0	8.61477e-08	8.61477e-08	7.20658e-06	8.52862e-06	1.32204e-06	0	0	0	6.67276e-06	1.50758e-05	8.40308e-06
				Bin205	1.6e-05	asv04681	0.125	p__Bacteroidota	c__Bacteroidia	o__Cytophagales	f__Hymenobacteraceae	0.003	0	0.2192	0	0.7778	DR	0	9.04551e-07	9.04551e-07	1.06764e-07	2.58443e-07	1.51679e-07	0	2.97209e-06	2.97209e-06	0	0	0	8.22084e-06	1.83495e-05	1.01286e-05
