# Supplementary material for: Gut microbiota non-convergence and adaptations in sympatric Tibetan and Przewalski’s gazelles
Source: iScience. 2024 Feb 6;27(3):109117. doi: 10.1016/j.isci.2024.109117 (PMC10879710; doi:10.1016/j.isci.2024.109117)
Supplement: Table S11. Bin composition, related to Figure 6 [file mmc5.xlsx]

## Sheet: Sheet1
				Table S11: Bin composition, related to Figure 6
Abbreviation: Homogeneous selection (HoS); Heterogeneous selection (HeS); Homogenizing dispersal (HD); Dispersal limitation (DL); Drift (DR).				ASV.ID	Bin.ID	dominantProcess	Relative Abundance (%)	Phylum	Class	Order	Family
				asv00001	Bin001	HoS	0.0177332	p__Firmicutes	c__Clostridia	o__Oscillospirales	f__Oscillospiraceae
				asv00002	Bin136	HoS	4.21e-05	p__Cyanobacteria	c__Cyanobacteriia	o__Cyanobacteriales	f__Phormidiaceae
				asv00003	Bin013	DL	0.0105539	p__Actinobacteriota	c__Actinobacteria	o__Micrococcales	f__Micrococcaceae
				asv00004	Bin001	HoS	0.00816412	p__Firmicutes	c__Clostridia	o__Oscillospirales	f__Oscillospiraceae
				asv00005	Bin005	DL	0.00814374	p__Firmicutes	c__Clostridia	o__Oscillospirales	f__Oscillospiraceae
				asv00006	Bin006	DL	0.00581771	p__Firmicutes	c__Clostridia	o__Oscillospirales	f__Ruminococcaceae
				asv00007	Bin001	HoS	0.00619574	p__Firmicutes	c__Clostridia	o__Oscillospirales	f__Oscillospiraceae
				asv00008	Bin016	HoS	0.00552186	p__Verrucomicrobiota	c__Verrucomicrobiae	o__Verrucomicrobiales	f__Akkermansiaceae
				asv00009	Bin007	DL	0.00580588	p__Bacteroidota	c__Bacteroidia	o__Bacteroidales	f__Prevotellaceae
				asv00010	Bin004	DL	0.00530293	p__Bacteroidota	c__Bacteroidia	o__Bacteroidales	f__Prevotellaceae
				asv00011	Bin001	HoS	0.00559549	p__Firmicutes	c__Clostridia	o__Oscillospirales	f__Oscillospiraceae
				asv00012	Bin008	DR	0.00540484	p__Firmicutes	c__Clostridia	o__Lachnospirales	f__Lachnospiraceae
				asv00013	Bin030	HoS	0.00527795	p__Firmicutes	c__Clostridia	o__Lachnospirales	f__Lachnospiraceae
				asv00014	Bin001	HoS	0.00531345	p__Firmicutes	c__Clostridia	o__Oscillospirales	f__Oscillospiraceae
				asv00015	Bin009	DL	0.00423327	p__Firmicutes	c__Clostridia	o__Lachnospirales	f__Lachnospiraceae
				asv00016	Bin002	DL	0.00395386	p__Bacteroidota	c__Bacteroidia	o__Bacteroidales	f__Muribaculaceae
				asv00017	Bin054	DR	0.00405182	p__Firmicutes	c__Clostridia	o__Oscillospirales	f__[Eubacterium]_coprostanoligenes_group
				asv00018	Bin023	DL	0.00316098	p__Bacteroidota	c__Bacteroidia	o__Bacteroidales	f__Rikenellaceae
				asv00019	Bin007	DL	0.00450874	p__Bacteroidota	c__Bacteroidia	o__Bacteroidales	f__Prevotellaceae
				asv00020	Bin002	DL	0.00397161	p__Bacteroidota	c__Bacteroidia	o__Bacteroidales	f__Muribaculaceae
				asv00021	Bin032	HoS	0.00381908	p__Firmicutes	c__Clostridia	o__Lachnospirales	f__Lachnospiraceae
				asv00022	Bin034	DR	0.00379016	p__Firmicutes	c__Clostridia	o__Oscillospirales	f__Oscillospiraceae
				asv00023	Bin008	DR	0.00359687	p__Firmicutes	c__Clostridia	o__Lachnospirales	f__Lachnospiraceae
				asv00024	Bin001	HoS	0.00330759	p__Firmicutes	c__Clostridia	o__Oscillospirales	f__Oscillospiraceae
				asv00025	Bin021	HoS	0.00375071	p__Firmicutes	c__Negativicutes	o__Acidaminococcales	f__Acidaminococcaceae
				asv00026	Bin003	HoS	0.0030387	p__Firmicutes	c__Clostridia	o__Christensenellales	f__Christensenellaceae
				asv00027	Bin002	DL	0.00310905	p__Bacteroidota	c__Bacteroidia	o__Bacteroidales	f__Muribaculaceae
				asv00028	Bin023	DL	0.00269749	p__Bacteroidota	c__Bacteroidia	o__Bacteroidales	f__Rikenellaceae
				asv00029	Bin003	HoS	0.00294995	p__Firmicutes	c__Clostridia	o__Christensenellales	f__Christensenellaceae
				asv00030	Bin051	HoS	0.00289012	p__Actinobacteriota	c__Coriobacteriia	o__Coriobacteriales	f__Eggerthellaceae
				asv00031	Bin001	HoS	0.00306631	p__Firmicutes	c__Clostridia	o__Oscillospirales	f__Oscillospiraceae
				asv00032	Bin010	HoS	0.0027159	p__Firmicutes	c__Clostridia	o__Oscillospirales	f__[Eubacterium]_coprostanoligenes_group
				asv00033	Bin033	HoS	0.00302292	p__Firmicutes	c__Clostridia	o__Christensenellales	f__Christensenellaceae
				asv00034	Bin009	DL	0.0028441	p__Firmicutes	c__Clostridia	o__Lachnospirales	f__Lachnospiraceae
				asv00035	Bin019	DR	0.00285988	p__Firmicutes	c__Clostridia	o__Peptostreptococcales-Tissierellales	f__Peptostreptococcaceae
				asv00036	Bin197	DR	3.42e-05	p__Actinobacteriota	c__Actinobacteria	o__Frankiales	f__un_o__o__Frankiales
				asv00037	Bin011	DL	0.00287763	p__Bacteroidota	c__Bacteroidia	o__Bacteroidales	f__Rikenellaceae
				asv00038	Bin041	DR	0.00266922	p__Firmicutes	c__Clostridia	o__Christensenellales	f__Christensenellaceae
				asv00039	Bin013	DL	0.00273102	p__Actinobacteriota	c__Actinobacteria	o__Micrococcales	f__un_o__o__Micrococcales
				asv00040	Bin009	DL	0.00235891	p__Firmicutes	c__Clostridia	o__Lachnospirales	f__Lachnospiraceae
				asv00041	Bin015	DL	0.00229645	p__Firmicutes	c__Clostridia	o__Monoglobales	f__Monoglobaceae
				asv00042	Bin031	HoS	0.00250486	p__Firmicutes	c__Clostridia	o__Clostridia_UCG-014	f__Clostridia_UCG-014
				asv00043	Bin081	DR	0.00245095	p__Firmicutes	c__Clostridia	o__Oscillospirales	f__Oscillospiraceae
				asv00044	Bin052	HoS	0.00251077	p__Spirochaetota	c__Spirochaetia	o__Spirochaetales	f__Spirochaetaceae
				asv00045	Bin027	DR	0.00233064	p__Firmicutes	c__Clostridia	o__Monoglobales	f__Monoglobaceae
				asv00046	Bin015	DL	0.00242596	p__Firmicutes	c__Clostridia	o__Monoglobales	f__Monoglobaceae
				asv00047	Bin009	DL	0.00260873	p__Firmicutes	c__Clostridia	o__Lachnospirales	f__Lachnospiraceae
				asv00048	Bin183	DL	6.57e-07	p__Proteobacteria	c__Alphaproteobacteria	o__Sphingomonadales	f__Sphingomonadaceae
				asv00049	Bin028	DR	0.00249105	p__Firmicutes	c__Clostridia	o__Oscillospirales	f__Oscillospiraceae
				asv00050	Bin003	HoS	0.00235365	p__Firmicutes	c__Clostridia	o__Christensenellales	f__Christensenellaceae
				asv00051	Bin017	DL	0.00263306	p__Bacteroidota	c__Bacteroidia	o__Bacteroidales	f__Bacteroidaceae
				asv00052	Bin051	HoS	0.00221427	p__Actinobacteriota	c__Coriobacteriia	o__Coriobacteriales	f__Eggerthellaceae
				asv00053	Bin002	DL	0.0021906	p__Bacteroidota	c__Bacteroidia	o__Bacteroidales	f__Muribaculaceae
				asv00054	Bin010	HoS	0.00242728	p__Firmicutes	c__Clostridia	o__Oscillospirales	f__[Eubacterium]_coprostanoligenes_group
				asv00055	Bin066	DR	0.00223268	p__Firmicutes	c__Clostridia	o__Oscillospirales	f__Butyricicoccaceae
				asv00056	Bin009	DL	0.00214129	p__Firmicutes	c__Clostridia	o__Lachnospirales	f__Lachnospiraceae
				asv00057	Bin003	HoS	0.00225832	p__Firmicutes	c__Clostridia	o__Christensenellales	f__Christensenellaceae
				asv00058	Bin004	DL	0.00226226	p__Bacteroidota	c__Bacteroidia	o__Bacteroidales	f__Prevotellaceae
				asv00060	Bin011	DL	0.00194077	p__Bacteroidota	c__Bacteroidia	o__Bacteroidales	f__Rikenellaceae
				asv00061	Bin089	DL	0.00183032	p__Firmicutes	c__Clostridia	o__Lachnospirales	f__Lachnospiraceae
				asv00062	Bin021	HoS	0.0017843	p__Firmicutes	c__Negativicutes	o__Acidaminococcales	f__Acidaminococcaceae
				asv00063	Bin017	DL	0.00197036	p__Bacteroidota	c__Bacteroidia	o__Bacteroidales	f__Bacteroidaceae
				asv00064	Bin056	DL	0.00202624	p__Firmicutes	c__Clostridia	o__Oscillospirales	f__[Eubacterium]_coprostanoligenes_group
				asv00065	Bin048	DL	0.00207555	p__Firmicutes	c__Clostridia	o__Christensenellales	f__Christensenellaceae
				asv00067	Bin006	DL	0.00194932	p__Firmicutes	c__Clostridia	o__Oscillospirales	f__Ruminococcaceae
				asv00068	Bin026	DL	0.00174946	p__Bacteroidota	c__Bacteroidia	o__Bacteroidales	f__un_o__o__Bacteroidales
				asv00069	Bin003	HoS	0.00198876	p__Firmicutes	c__Clostridia	o__Christensenellales	f__Christensenellaceae
				asv00070	Bin014	DL	0.002186	p__Bacteroidota	c__Bacteroidia	o__Bacteroidales	f__Bacteroidaceae
				asv00071	Bin035	DR	0.00194274	p__Firmicutes	c__Clostridia	o__Clostridia_UCG-014	f__Clostridia_UCG-014
				asv00072	Bin038	DL	0.00190132	p__Firmicutes	c__Clostridia	o__Lachnospirales	f__Lachnospiraceae
				asv00073	Bin038	DL	0.00183953	p__Firmicutes	c__Clostridia	o__Lachnospirales	f__Lachnospiraceae
				asv00074	Bin038	DL	0.00179942	p__Firmicutes	c__Clostridia	o__Lachnospirales	f__Lachnospiraceae
				asv00075	Bin004	DL	0.0018908	p__Bacteroidota	c__Bacteroidia	o__Bacteroidales	f__Prevotellaceae
				asv00076	Bin060	DL	0.00179876	p__Patescibacteria	c__Saccharimonadia	o__Saccharimonadales	f__Saccharimonadaceae
				asv00077	Bin017	DL	0.00179482	p__Bacteroidota	c__Bacteroidia	o__Bacteroidales	f__Bacteroidaceae
				asv00078	Bin201	DR	7.89e-06	p__Actinobacteriota	c__Actinobacteria	o__Micromonosporales	f__Micromonosporaceae
				asv00079	Bin045	DL	0.00174288	p__Firmicutes	c__Clostridia	o__Lachnospirales	f__Lachnospiraceae
				asv00080	Bin075	HoS	0.00188226	p__Firmicutes	c__Clostridia	o__Oscillospirales	f__Oscillospiraceae
				asv00081	Bin021	HoS	0.00176984	p__Firmicutes	c__Negativicutes	o__Acidaminococcales	f__Acidaminococcaceae
				asv00082	Bin029	HoS	0.00188883	p__Firmicutes	c__Clostridia	o__Lachnospirales	f__Lachnospiraceae
				asv00084	Bin004	DL	0.00176655	p__Bacteroidota	c__Bacteroidia	o__Bacteroidales	f__F082
				asv00085	Bin012	DL	0.00172447	p__Firmicutes	c__Clostridia	o__Lachnospirales	f__Lachnospiraceae
				asv00086	Bin042	DR	0.00194143	p__Firmicutes	c__Clostridia	o__Christensenellales	f__Christensenellaceae
				asv00087	Bin070	DR	0.00180074	p__Firmicutes	c__Clostridia	o__Lachnospirales	f__Lachnospiraceae
				asv00088	Bin001	HoS	0.00174091	p__Firmicutes	c__Clostridia	o__Oscillospirales	f__Oscillospiraceae
				asv00089	Bin032	HoS	0.00167582	p__Firmicutes	c__Clostridia	o__Lachnospirales	f__Lachnospiraceae
				asv00090	Bin086	DR	0.00178035	p__Firmicutes	c__Clostridia	o__Oscillospirales	f__UCG-010
				asv00091	Bin006	DL	0.0017626	p__Firmicutes	c__Clostridia	o__Oscillospirales	f__Ruminococcaceae
				asv00092	Bin027	DR	0.00182112	p__Firmicutes	c__Clostridia	o__Monoglobales	f__Monoglobaceae
				asv00093	Bin014	DL	0.00169357	p__Bacteroidota	c__Bacteroidia	o__Bacteroidales	f__Bacteroidaceae
				asv00094	Bin011	DL	0.0017626	p__Bacteroidota	c__Bacteroidia	o__Bacteroidales	f__Rikenellaceae
				asv00095	Bin001	HoS	0.00187174	p__Firmicutes	c__Clostridia	o__Oscillospirales	f__Oscillospiraceae
				asv00096	Bin027	DR	0.00167845	p__Firmicutes	c__Clostridia	o__Monoglobales	f__Monoglobaceae
				asv00097	Bin059	DR	0.00176063	p__Firmicutes	c__Clostridia	o__Clostridia_UCG-014	f__Clostridia_UCG-014
				asv00098	Bin200	DR	6.57e-07	p__Actinobacteriota	c__Actinobacteria	o__Propionibacteriales	f__Nocardioidaceae
				asv00099	Bin039	HoS	0.00172907	p__Firmicutes	c__Clostridia	o__Oscillospirales	f__Oscillospiraceae
				asv00100	Bin010	HoS	0.00148253	p__Firmicutes	c__Clostridia	o__Oscillospirales	f__[Eubacterium]_coprostanoligenes_group
				asv00101	Bin044	DR	0.00170343	p__Firmicutes	c__Clostridia	o__Oscillospirales	f__UCG-010
				asv00102	Bin016	HoS	0.00168371	p__Verrucomicrobiota	c__Verrucomicrobiae	o__Verrucomicrobiales	f__Akkermansiaceae
				asv00103	Bin022	DL	0.0017889	p__Bacteroidota	c__Bacteroidia	o__Bacteroidales	f__Rikenellaceae
				asv00104	Bin197	DR	7.89e-05	p__Actinobacteriota	c__Actinobacteria	o__Frankiales	f__Geodermatophilaceae
				asv00105	Bin019	DR	0.00165544	p__Firmicutes	c__Clostridia	o__Peptostreptococcales-Tissierellales	f__Anaerovoracaceae
				asv00106	Bin001	HoS	0.00160219	p__Firmicutes	c__Clostridia	o__Oscillospirales	f__Oscillospiraceae
				asv00107	Bin026	DL	0.00170278	p__Bacteroidota	c__Bacteroidia	o__Bacteroidales	f__un_o__o__Bacteroidales
				asv00108	Bin018	DL	0.00157195	p__Firmicutes	c__Clostridia	o__Oscillospirales	f__[Eubacterium]_coprostanoligenes_group
				asv00109	Bin006	DL	0.00142862	p__Firmicutes	c__Clostridia	o__Oscillospirales	f__Ruminococcaceae
				asv00110	Bin040	DL	0.00151015	p__Firmicutes	c__Clostridia	o__Christensenellales	f__Christensenellaceae
				asv00111	Bin007	DL	0.00166201	p__Bacteroidota	c__Bacteroidia	o__Bacteroidales	f__Prevotellaceae
				asv00112	Bin058	DR	0.00161928	p__Firmicutes	c__Clostridia	o__Oscillospirales	f__[Eubacterium]_coprostanoligenes_group
				asv00113	Bin019	DR	0.00160219	p__Firmicutes	c__Clostridia	o__Peptostreptococcales-Tissierellales	f__Peptostreptococcaceae
				asv00114	Bin019	DR	0.00152658	p__Firmicutes	c__Clostridia	o__Peptostreptococcales-Tissierellales	f__Peptostreptococcaceae
				asv00115	Bin029	HoS	0.00161074	p__Firmicutes	c__Clostridia	o__Lachnospirales	f__Lachnospiraceae
				asv00116	Bin001	HoS	0.00154368	p__Firmicutes	c__Clostridia	o__Oscillospirales	f__Oscillospiraceae
				asv00117	Bin067	DL	0.00129582	p__Firmicutes	c__Clostridia	o__Lachnospirales	f__Lachnospiraceae
				asv00118	Bin061	DL	0.00178035	p__Firmicutes	c__Clostridia	o__Lachnospirales	f__Lachnospiraceae
				asv00119	Bin016	HoS	0.00136617	p__Verrucomicrobiota	c__Verrucomicrobiae	o__Opitutales	f__Puniceicoccaceae
				asv00120	Bin197	DR	1.25e-05	p__Actinobacteriota	c__Actinobacteria	o__Frankiales	f__Geodermatophilaceae
				asv00121	Bin029	HoS	0.00149568	p__Firmicutes	c__Clostridia	o__Lachnospirales	f__Lachnospiraceae
				asv00122	Bin068	DL	0.00145821	p__Firmicutes	c__Clostridia	o__Oscillospirales	f__Ruminococcaceae
				asv00123	Bin049	DL	0.0014398	p__Firmicutes	c__Clostridia	o__Peptococcales	f__Peptococcaceae
				asv00124	Bin065	DL	0.00152527	p__Bacteroidota	c__Bacteroidia	o__Bacteroidales	f__Rikenellaceae
				asv00125	Bin005	DL	0.00143454	p__Firmicutes	c__Clostridia	o__Oscillospirales	f__Oscillospiraceae
				asv00126	Bin023	DL	0.00147727	p__Bacteroidota	c__Bacteroidia	o__Bacteroidales	f__Rikenellaceae
				asv00127	Bin007	DL	0.00135302	p__Bacteroidota	c__Bacteroidia	o__Bacteroidales	f__Bacteroidaceae
				asv00128	Bin004	DL	0.00133592	p__Bacteroidota	c__Bacteroidia	o__Bacteroidales	f__Prevotellaceae
				asv00129	Bin004	DL	0.00142468	p__Bacteroidota	c__Bacteroidia	o__Bacteroidales	f__Bacteroidaceae
				asv00130	Bin010	HoS	0.00132869	p__Firmicutes	c__Clostridia	o__Oscillospirales	f__[Eubacterium]_coprostanoligenes_group
				asv00131	Bin043	HoS	0.00138918	p__Firmicutes	c__Clostridia	o__Lachnospirales	f__Lachnospiraceae
				asv00132	Bin091	DR	0.00136617	p__Firmicutes	c__Clostridia	o__Lachnospirales	f__Lachnospiraceae
				asv00133	Bin001	HoS	0.0015108	p__Firmicutes	c__Clostridia	o__Oscillospirales	f__Oscillospiraceae
				asv00134	Bin002	DL	0.00120444	p__Bacteroidota	c__Bacteroidia	o__Bacteroidales	f__Muribaculaceae
				asv00135	Bin036	DL	0.00144046	p__Firmicutes	c__Clostridia	o__Christensenellales	f__Christensenellaceae
				asv00136	Bin043	HoS	0.00138589	p__Firmicutes	c__Clostridia	o__Lachnospirales	f__Lachnospiraceae
				asv00137	Bin010	HoS	0.00142994	p__Firmicutes	c__Clostridia	o__Oscillospirales	f__[Eubacterium]_coprostanoligenes_group
				asv00138	Bin071	DL	0.00158641	p__Firmicutes	c__Clostridia	o__Oscillospirales	f__UCG-010
				asv00139	Bin002	DL	0.00132212	p__Bacteroidota	c__Bacteroidia	o__Bacteroidales	f__Muribaculaceae
				asv00140	Bin025	DL	0.00133987	p__Bacteroidota	c__Bacteroidia	o__Bacteroidales	f__Rikenellaceae
				asv00141	Bin022	DL	0.00135893	p__Bacteroidota	c__Bacteroidia	o__Bacteroidales	f__Rikenellaceae
				asv00142	Bin034	DR	0.00148451	p__Firmicutes	c__Clostridia	o__Oscillospirales	f__Oscillospiraceae
				asv00143	Bin063	HoS	0.00130502	p__Firmicutes	c__Bacilli	o__Erysipelotrichales	f__Erysipelatoclostridiaceae
				asv00144	Bin037	HoS	0.00135236	p__Firmicutes	c__Clostridia	o__Clostridia_UCG-014	f__Clostridia_UCG-014
				asv00145	Bin014	DL	0.00125703	p__Bacteroidota	c__Bacteroidia	o__Bacteroidales	f__Bacteroidaceae
				asv00146	Bin025	DL	0.00121167	p__Bacteroidota	c__Bacteroidia	o__Bacteroidales	f__Rikenellaceae
				asv00147	Bin085	DL	0.00130897	p__Firmicutes	c__Clostridia	o__Lachnospirales	f__Lachnospiraceae
				asv00148	Bin012	DL	0.00128793	p__Firmicutes	c__Clostridia	o__Lachnospirales	f__Lachnospiraceae
				asv00149	Bin036	DL	0.00126097	p__Firmicutes	c__Clostridia	o__Christensenellales	f__Christensenellaceae
				asv00150	Bin042	DR	0.00128662	p__Firmicutes	c__Clostridia	o__Christensenellales	f__Christensenellaceae
				asv00151	Bin037	HoS	0.00133001	p__Firmicutes	c__Clostridia	o__Clostridia_UCG-014	f__Clostridia_UCG-014
				asv00152	Bin014	DL	0.00105125	p__Bacteroidota	c__Bacteroidia	o__Bacteroidales	f__Bacteroidaceae
				asv00153	Bin016	HoS	0.00136485	p__Verrucomicrobiota	c__Verrucomicrobiae	o__Verrucomicrobiales	f__Akkermansiaceae
				asv00154	Bin017	DL	0.00116499	p__Bacteroidota	c__Bacteroidia	o__Bacteroidales	f__Bacteroidaceae
				asv00155	Bin001	HoS	0.00132146	p__Firmicutes	c__Clostridia	o__Oscillospirales	f__Oscillospiraceae
				asv00156	Bin001	HoS	0.00143783	p__Firmicutes	c__Clostridia	o__Oscillospirales	f__Oscillospiraceae
				asv00157	Bin035	DR	0.00126624	p__Firmicutes	c__Clostridia	o__Clostridia_UCG-014	f__Clostridia_UCG-014
				asv00158	Bin004	DL	0.00141613	p__Bacteroidota	c__Bacteroidia	o__Bacteroidales	f__F082
				asv00160	Bin010	HoS	0.00130108	p__Firmicutes	c__Clostridia	o__Oscillospirales	f__[Eubacterium]_coprostanoligenes_group
				asv00161	Bin053	DL	0.00120707	p__Firmicutes	c__Clostridia	o__Lachnospirales	f__Lachnospiraceae
				asv00162	Bin035	DR	0.00123994	p__Firmicutes	c__Clostridia	o__Clostridia_UCG-014	f__Clostridia_UCG-014
				asv00163	Bin056	DL	0.00118208	p__Firmicutes	c__Clostridia	o__Oscillospirales	f__[Eubacterium]_coprostanoligenes_group
				asv00164	Bin022	DL	0.00141022	p__Bacteroidota	c__Bacteroidia	o__Bacteroidales	f__Rikenellaceae
				asv00165	Bin022	DL	0.00142534	p__Bacteroidota	c__Bacteroidia	o__Bacteroidales	f__Rikenellaceae
				asv00166	Bin002	DL	0.00147464	p__Bacteroidota	c__Bacteroidia	o__Bacteroidales	f__Muribaculaceae
				asv00167	Bin027	DR	0.00121956	p__Firmicutes	c__Clostridia	o__Monoglobales	f__Monoglobaceae
				asv00168	Bin039	HoS	0.00125111	p__Firmicutes	c__Clostridia	o__Oscillospirales	f__Oscillospiraceae
				asv00170	Bin012	DL	0.00108938	p__Firmicutes	c__Clostridia	o__Lachnospirales	f__Lachnospiraceae
				asv00171	Bin006	DL	0.00118734	p__Firmicutes	c__Clostridia	o__Oscillospirales	f__Ruminococcaceae
				asv00172	Bin012	DL	0.00104862	p__Firmicutes	c__Clostridia	o__Lachnospirales	f__Lachnospiraceae
				asv00173	Bin006	DL	0.000990109	p__Firmicutes	c__Clostridia	o__Oscillospirales	f__Ruminococcaceae
				asv00174	Bin006	DL	0.0010072	p__Firmicutes	c__Clostridia	o__Oscillospirales	f__Ruminococcaceae
				asv00175	Bin020	DR	0.00111108	p__Firmicutes	c__Clostridia	o__Oscillospirales	f__Oscillospiraceae
				asv00176	Bin024	DL	0.00118077	p__Firmicutes	c__Clostridia	o__Christensenellales	f__Christensenellaceae
				asv00177	Bin018	DL	0.00109661	p__Firmicutes	c__Clostridia	o__Oscillospirales	f__[Eubacterium]_coprostanoligenes_group
				asv00178	Bin025	DL	0.00111765	p__Bacteroidota	c__Bacteroidia	o__Bacteroidales	f__Rikenellaceae
				asv00179	Bin002	DL	0.00117485	p__Bacteroidota	c__Bacteroidia	o__Bacteroidales	f__Muribaculaceae
				asv00180	Bin100	DR	0.00117748	p__Firmicutes	c__Bacilli	o__Erysipelotrichales	f__Erysipelotrichaceae
				asv00181	Bin044	DR	0.00116828	p__Firmicutes	c__Clostridia	o__Oscillospirales	f__UCG-010
				asv00182	Bin073	DL	0.00111174	p__Firmicutes	c__Clostridia	o__Lachnospirales	f__Lachnospiraceae
				asv00183	Bin197	DR	1.31e-06	p__Actinobacteriota	c__Actinobacteria	o__Frankiales	f__Geodermatophilaceae
				asv00184	Bin101	DR	0.00117419	p__Firmicutes	c__Clostridia	o__Oscillospirales	f__UCG-010
				asv00185	Bin040	DL	0.00119392	p__Firmicutes	c__Clostridia	o__Christensenellales	f__Christensenellaceae
				asv00186	Bin018	DL	0.00120378	p__Firmicutes	c__Clostridia	o__Oscillospirales	f__[Eubacterium]_coprostanoligenes_group
				asv00187	Bin036	DL	0.00115184	p__Firmicutes	c__Clostridia	o__Christensenellales	f__Christensenellaceae
				asv00188	Bin002	DL	0.000963154	p__Bacteroidota	c__Bacteroidia	o__Bacteroidales	f__Muribaculaceae
				asv00189	Bin001	HoS	0.00123468	p__Firmicutes	c__Clostridia	o__Oscillospirales	f__Oscillospiraceae
				asv00190	Bin008	DR	0.00111634	p__Firmicutes	c__Clostridia	o__Lachnospirales	f__Lachnospiraceae
				asv00191	Bin078	DR	0.00115184	p__Firmicutes	c__Clostridia	o__Clostridia_UCG-014	f__Clostridia_UCG-014
				asv00192	Bin088	DL	0.00105585	p__Firmicutes	c__Clostridia	o__Oscillospirales	f__[Eubacterium]_coprostanoligenes_group
				asv00193	Bin018	DL	0.00112949	p__Firmicutes	c__Clostridia	o__Oscillospirales	f__[Eubacterium]_coprostanoligenes_group
				asv00195	Bin124	DR	0.00104665	p__Firmicutes	c__Clostridia	o__Oscillospirales	f__UCG-010
				asv00196	Bin007	DL	0.00100128	p__Bacteroidota	c__Bacteroidia	o__Bacteroidales	f__Prevotellaceae
				asv00197	Bin033	HoS	0.00107426	p__Firmicutes	c__Clostridia	o__Christensenellales	f__Christensenellaceae
				asv00198	Bin201	DR	2.1e-05	p__Actinobacteriota	c__Actinobacteria	o__Micromonosporales	f__Micromonosporaceae
				asv00199	Bin017	DL	0.00112949	p__Bacteroidota	c__Bacteroidia	o__Bacteroidales	f__Bacteroidaceae
				asv00201	Bin046	DL	0.000862565	p__Firmicutes	c__Clostridia	o__Clostridia_UCG-014	f__Clostridia_UCG-014
				asv00202	Bin201	DR	2.63e-06	p__Actinobacteriota	c__Actinobacteria	o__Micromonosporales	f__Micromonosporaceae
				asv00203	Bin018	DL	0.00106966	p__Firmicutes	c__Clostridia	o__Oscillospirales	f__[Eubacterium]_coprostanoligenes_group
				asv00204	Bin015	DL	0.0011617	p__Firmicutes	c__Clostridia	o__Monoglobales	f__Monoglobaceae
				asv00205	Bin007	DL	0.00105257	p__Bacteroidota	c__Bacteroidia	o__Bacteroidales	f__Bacteroidaceae
				asv00206	Bin042	DR	0.00100128	p__Firmicutes	c__Clostridia	o__Christensenellales	f__Christensenellaceae
				asv00207	Bin084	DL	0.000984192	p__Firmicutes	c__Clostridia	o__Oscillospirales	f__UCG-010
				asv00208	Bin020	DR	0.00107821	p__Firmicutes	c__Clostridia	o__Oscillospirales	f__Oscillospiraceae
				asv00209	Bin026	DL	0.00101115	p__Bacteroidota	c__Bacteroidia	o__Bacteroidales	f__un_o__o__Bacteroidales
				asv00210	Bin020	DR	0.00101509	p__Firmicutes	c__Clostridia	o__Oscillospirales	f__Oscillospiraceae
				asv00211	Bin029	HoS	0.00100391	p__Firmicutes	c__Clostridia	o__Lachnospirales	f__Lachnospiraceae
				asv00212	Bin055	DL	0.00107295	p__Firmicutes	c__Clostridia	o__Oscillospirales	f__Ruminococcaceae
				asv00213	Bin004	DL	0.00130634	p__Bacteroidota	c__Bacteroidia	o__Bacteroidales	f__p-251-o5
				asv00214	Bin002	DL	0.000926994	p__Bacteroidota	c__Bacteroidia	o__Bacteroidales	f__Barnesiellaceae
				asv00215	Bin001	HoS	0.0010861	p__Firmicutes	c__Clostridia	o__Oscillospirales	f__Oscillospiraceae
				asv00216	Bin087	DR	0.00099997	p__Firmicutes	c__Clostridia	o__Monoglobales	f__Monoglobaceae
				asv00217	Bin058	DR	0.00101641	p__Firmicutes	c__Clostridia	o__Oscillospirales	f__[Eubacterium]_coprostanoligenes_group
				asv00218	Bin001	HoS	0.0010289	p__Firmicutes	c__Clostridia	o__Oscillospirales	f__Oscillospiraceae
				asv00219	Bin017	DL	0.000947375	p__Bacteroidota	c__Bacteroidia	o__Bacteroidales	f__Bacteroidaceae
				asv00220	Bin024	DL	0.00104139	p__Firmicutes	c__Clostridia	o__Christensenellales	f__Christensenellaceae
				asv00221	Bin116	HoS	0.00103942	p__Firmicutes	c__Clostridia	o__Oscillospirales	f__Ruminococcaceae
				asv00222	Bin095	DL	0.000959866	p__Firmicutes	c__Bacilli	o__Erysipelotrichales	f__Erysipelotrichaceae
				asv00223	Bin079	DR	0.00115973	p__Firmicutes	c__Clostridia	o__Monoglobales	f__Monoglobaceae
				asv00224	Bin037	HoS	0.00104073	p__Firmicutes	c__Clostridia	o__Clostridia_UCG-014	f__Clostridia_UCG-014
				asv00226	Bin001	HoS	0.000955922	p__Firmicutes	c__Clostridia	o__Oscillospirales	f__Oscillospiraceae
				asv00227	Bin028	DR	0.000936198	p__Firmicutes	c__Clostridia	o__Oscillospirales	f__Oscillospiraceae
				asv00228	Bin127	DR	0.00094869	p__Firmicutes	c__Clostridia	o__Oscillospirales	f__Oscillospiraceae
				asv00229	Bin061	DL	0.000973673	p__Firmicutes	c__Clostridia	o__Lachnospirales	f__Lachnospiraceae
				asv00230	Bin011	DL	0.000997998	p__Bacteroidota	c__Bacteroidia	o__Bacteroidales	f__Rikenellaceae
				asv00231	Bin197	DR	1.97e-06	p__Actinobacteriota	c__Actinobacteria	o__Frankiales	f__Geodermatophilaceae
				asv00232	Bin025	DL	0.000865195	p__Bacteroidota	c__Bacteroidia	o__Bacteroidales	f__Rikenellaceae
				asv00233	Bin027	DR	0.000862565	p__Firmicutes	c__Clostridia	o__Monoglobales	f__Monoglobaceae
				asv00234	Bin055	DL	0.000925022	p__Firmicutes	c__Clostridia	o__Oscillospirales	f__Ruminococcaceae
				asv00235	Bin153	DR	0.000919762	p__Firmicutes	c__Clostridia	o__Oscillospirales	f__Oscillospiraceae
				asv00236	Bin119	HoS	0.000875714	p__Firmicutes	c__Clostridia	o__Oscillospirales	f__Butyricicoccaceae
				asv00237	Bin007	DL	0.000839554	p__Bacteroidota	c__Bacteroidia	o__Bacteroidales	f__Bacteroidaceae
				asv00238	Bin004	DL	0.000987479	p__Bacteroidota	c__Bacteroidia	o__Bacteroidales	f__Prevotellaceae
				asv00239	Bin053	DL	0.000978275	p__Firmicutes	c__Clostridia	o__Lachnospirales	f__Lachnospiraceae
				asv00240	Bin191	DL	1.64e-05	p__Actinobacteriota	c__Actinobacteria	o__Pseudonocardiales	f__Pseudonocardiaceae
				asv00241	Bin049	DL	0.000980905	p__Firmicutes	c__Clostridia	o__Peptococcales	f__Peptococcaceae
				asv00242	Bin069	DR	0.000871112	p__Firmicutes	c__Clostridia	o__Oscillospirales	f__Oscillospiraceae
				asv00243	Bin004	DL	0.000892807	p__Bacteroidota	c__Bacteroidia	o__Bacteroidales	f__Prevotellaceae
				asv00244	Bin016	HoS	0.000915818	p__Verrucomicrobiota	c__Verrucomicrobiae	o__Verrucomicrobiales	f__Akkermansiaceae
				asv00245	Bin002	DL	0.00102561	p__Bacteroidota	c__Bacteroidia	o__Bacteroidales	f__Muribaculaceae
				asv00246	Bin020	DR	0.000848101	p__Firmicutes	c__Clostridia	o__Oscillospirales	f__Oscillospiraceae
				asv00247	Bin031	HoS	0.000926337	p__Firmicutes	c__Clostridia	o__Clostridia_UCG-014	f__Clostridia_UCG-014
				asv00248	Bin003	HoS	0.000950662	p__Firmicutes	c__Clostridia	o__Christensenellales	f__Christensenellaceae
				asv00249	Bin047	DL	0.000930939	p__Firmicutes	c__Clostridia	o__Christensenellales	f__Christensenellaceae
				asv00251	Bin004	DL	0.000873741	p__Bacteroidota	c__Bacteroidia	o__Bacteroidales	f__Bacteroidaceae
				asv00252	Bin052	HoS	0.000940143	p__Spirochaetota	c__Spirochaetia	o__Spirochaetales	f__Spirochaetaceae
				asv00253	Bin063	HoS	0.000875056	p__Firmicutes	c__Bacilli	o__Erysipelotrichales	f__Erysipelatoclostridiaceae
				asv00254	Bin052	HoS	0.000840212	p__Spirochaetota	c__Spirochaetia	o__Spirochaetales	f__Spirochaetaceae
				asv00255	Bin005	DL	0.000877029	p__Firmicutes	c__Clostridia	o__Oscillospirales	f__Oscillospiraceae
				asv00256	Bin062	DL	0.000896752	p__Firmicutes	c__Clostridia	o__Oscillospirales	f__[Eubacterium]_coprostanoligenes_group
				asv00258	Bin005	DL	0.00091516	p__Firmicutes	c__Clostridia	o__Oscillospirales	f__Oscillospiraceae
				asv00259	Bin024	DL	0.00088426	p__Firmicutes	c__Clostridia	o__Christensenellales	f__Christensenellaceae
				asv00260	Bin029	HoS	0.000855333	p__Firmicutes	c__Clostridia	o__Lachnospirales	f__Lachnospiraceae
				asv00261	Bin077	HoS	0.000872427	p__Firmicutes	c__Clostridia	o__Monoglobales	f__Monoglobaceae
				asv00262	Bin057	DR	0.000871112	p__Firmicutes	c__Clostridia	o__Monoglobales	f__Monoglobaceae
				asv00263	Bin073	DL	0.000774468	p__Firmicutes	c__Clostridia	o__Lachnospirales	f__Lachnospiraceae
				asv00264	Bin204	DR	3.94e-06	p__Proteobacteria	c__Alphaproteobacteria	o__Azospirillales	f__Azospirillaceae
				asv00265	Bin049	DL	0.000806682	p__Firmicutes	c__Clostridia	o__Peptococcales	f__Peptococcaceae
				asv00266	Bin002	DL	0.000833637	p__Bacteroidota	c__Bacteroidia	o__Bacteroidales	f__Muribaculaceae
				asv00268	Bin074	DL	0.000795506	p__Firmicutes	c__Clostridia	o__Oscillospirales	f__UCG-010
				asv00269	Bin197	DR	5.26e-06	p__Actinobacteriota	c__Actinobacteria	o__Frankiales	f__Geodermatophilaceae
				asv00270	Bin122	HoS	0.00083298	p__Firmicutes	c__Clostridia	o__Oscillospirales	f__Oscillospiraceae
				asv00271	Bin183	DL	3.29e-06	p__Proteobacteria	c__Alphaproteobacteria	o__Sphingomonadales	f__Sphingomonadaceae
				asv00272	Bin029	HoS	0.000786959	p__Firmicutes	c__Clostridia	o__Lachnospirales	f__Lachnospiraceae
				asv00273	Bin010	HoS	0.000846129	p__Firmicutes	c__Clostridia	o__Oscillospirales	f__[Eubacterium]_coprostanoligenes_group
				asv00274	Bin035	DR	0.000869797	p__Firmicutes	c__Clostridia	o__Clostridia_UCG-014	f__Clostridia_UCG-014
				asv00275	Bin197	DR	9.2e-06	p__Actinobacteriota	c__Actinobacteria	o__Frankiales	f__Geodermatophilaceae
				asv00276	Bin009	DL	0.00104599	p__Firmicutes	c__Clostridia	o__Lachnospirales	f__Lachnospiraceae
				asv00277	Bin020	DR	0.000852046	p__Firmicutes	c__Clostridia	o__Oscillospirales	f__Oscillospiraceae
				asv00279	Bin011	DL	0.000819174	p__Bacteroidota	c__Bacteroidia	o__Bacteroidales	f__Rikenellaceae
				asv00280	Bin024	DL	0.000901354	p__Firmicutes	c__Clostridia	o__Christensenellales	f__Christensenellaceae
				asv00281	Bin031	HoS	0.000789589	p__Firmicutes	c__Clostridia	o__Clostridia_UCG-014	f__Clostridia_UCG-014
				asv00282	Bin026	DL	0.000750142	p__Bacteroidota	c__Bacteroidia	o__Bacteroidales	f__un_o__o__Bacteroidales
				asv00283	Bin012	DL	0.000704121	p__Firmicutes	c__Clostridia	o__Lachnospirales	f__Lachnospiraceae
				asv00284	Bin010	HoS	0.000883603	p__Firmicutes	c__Clostridia	o__Oscillospirales	f__[Eubacterium]_coprostanoligenes_group
				asv00285	Bin055	DL	0.000748827	p__Firmicutes	c__Clostridia	o__Oscillospirales	f__Ruminococcaceae
				asv00288	Bin069	DR	0.000808655	p__Firmicutes	c__Clostridia	o__Oscillospirales	f__Oscillospiraceae
				asv00290	Bin026	DL	0.000890835	p__Bacteroidota	c__Bacteroidia	o__Bacteroidales	f__un_o__o__Bacteroidales
				asv00291	Bin022	DL	0.000817201	p__Bacteroidota	c__Bacteroidia	o__Bacteroidales	f__Rikenellaceae
				asv00292	Bin059	DR	0.000922392	p__Firmicutes	c__Clostridia	o__Clostridia_UCG-014	f__Clostridia_UCG-014
				asv00293	Bin012	DL	0.000731734	p__Firmicutes	c__Clostridia	o__Lachnospirales	f__Lachnospiraceae
				asv00294	Bin066	DR	0.000815886	p__Firmicutes	c__Clostridia	o__Oscillospirales	f__Butyricicoccaceae
				asv00295	Bin024	DL	0.000752115	p__Firmicutes	c__Clostridia	o__Christensenellales	f__Christensenellaceae
				asv00296	Bin006	DL	0.000763291	p__Firmicutes	c__Clostridia	o__Oscillospirales	f__Ruminococcaceae
				asv00297	Bin141	DR	0.000783672	p__Firmicutes	c__Clostridia	o__Peptococcales	f__Peptococcaceae
				asv00298	Bin011	DL	0.000891492	p__Bacteroidota	c__Bacteroidia	o__Bacteroidales	f__Rikenellaceae
				asv00299	Bin114	HoS	0.000823776	p__Firmicutes	c__Clostridia	o__Peptostreptococcales-Tissierellales	f__Anaerovoracaceae
				asv00300	Bin014	DL	0.00068374	p__Bacteroidota	c__Bacteroidia	o__Bacteroidales	f__Bacteroidaceae
				asv00301	Bin002	DL	0.00066599	p__Bacteroidota	c__Bacteroidia	o__Bacteroidales	f__Barnesiellaceae
				asv00302	Bin050	DL	0.000731734	p__Firmicutes	c__Clostridia	o__Oscillospirales	f__Ruminococcaceae
				asv00303	Bin006	DL	0.000765921	p__Firmicutes	c__Clostridia	o__Oscillospirales	f__Ruminococcaceae
				asv00304	Bin031	HoS	0.000751457	p__Firmicutes	c__Clostridia	o__Clostridia_UCG-014	f__Clostridia_UCG-014
				asv00305	Bin046	DL	0.000769865	p__Firmicutes	c__Clostridia	o__Clostridia_UCG-014	f__Clostridia_UCG-014
				asv00306	Bin025	DL	0.00072253	p__Bacteroidota	c__Bacteroidia	o__Bacteroidales	f__Rikenellaceae
				asv00307	Bin048	DL	0.000739623	p__Firmicutes	c__Clostridia	o__Christensenellales	f__Christensenellaceae
				asv00308	Bin034	DR	0.000833637	p__Firmicutes	c__Clostridia	o__Oscillospirales	f__Oscillospiraceae
				asv00309	Bin126	HoS	6.57e-07	p__Myxococcota	c__Myxococcia	o__Myxococcales	f__Myxococcaceae
				asv00310	Bin062	DL	0.000704779	p__Firmicutes	c__Clostridia	o__Oscillospirales	f__[Eubacterium]_coprostanoligenes_group
				asv00311	Bin024	DL	0.000758031	p__Firmicutes	c__Clostridia	o__Christensenellales	f__Christensenellaceae
				asv00312	Bin064	DR	0.000750142	p__Firmicutes	c__Clostridia	o__Oscillospirales	f__Ruminococcaceae
				asv00313	Bin001	HoS	0.00074291	p__Firmicutes	c__Clostridia	o__Oscillospirales	f__Oscillospiraceae
				asv00314	Bin062	DL	0.000756059	p__Firmicutes	c__Clostridia	o__Oscillospirales	f__[Eubacterium]_coprostanoligenes_group
				asv00315	Bin033	HoS	0.000760004	p__Firmicutes	c__Clostridia	o__Christensenellales	f__Christensenellaceae
				asv00316	Bin018	DL	0.000713983	p__Firmicutes	c__Clostridia	o__Oscillospirales	f__[Eubacterium]_coprostanoligenes_group
				asv00317	Bin003	HoS	0.000717927	p__Firmicutes	c__Clostridia	o__Christensenellales	f__Christensenellaceae
				asv00318	Bin055	DL	0.000740281	p__Firmicutes	c__Clostridia	o__Oscillospirales	f__Ruminococcaceae
				asv00319	Bin014	DL	0.000685713	p__Bacteroidota	c__Bacteroidia	o__Bacteroidales	f__Bacteroidaceae
				asv00320	Bin006	DL	0.000688343	p__Firmicutes	c__Clostridia	o__Oscillospirales	f__Ruminococcaceae
				asv00321	Bin028	DR	0.000824433	p__Firmicutes	c__Clostridia	o__Oscillospirales	f__Oscillospiraceae
				asv00322	Bin106	DL	0.000778412	p__Bacteroidota	c__Bacteroidia	o__Bacteroidales	f__Rikenellaceae
				asv00323	Bin019	DR	0.000680453	p__Firmicutes	c__Clostridia	o__Peptostreptococcales-Tissierellales	f__Anaerovoracaceae
				asv00324	Bin050	DL	0.000685055	p__Firmicutes	c__Clostridia	o__Oscillospirales	f__Ruminococcaceae
				asv00325	Bin047	DL	0.000669934	p__Firmicutes	c__Clostridia	o__Christensenellales	f__Christensenellaceae
				asv00326	Bin197	DR	1.84e-05	p__Actinobacteriota	c__Actinobacteria	o__Frankiales	f__Geodermatophilaceae
				asv00327	Bin119	HoS	0.000788931	p__Firmicutes	c__Clostridia	o__Oscillospirales	f__Butyricicoccaceae
				asv00328	Bin057	DR	0.000696889	p__Firmicutes	c__Clostridia	o__Monoglobales	f__Monoglobaceae
				asv00329	Bin047	DL	0.000758031	p__Firmicutes	c__Clostridia	o__Christensenellales	f__Christensenellaceae
				asv00330	Bin050	DL	0.000732391	p__Firmicutes	c__Clostridia	o__Oscillospirales	f__Ruminococcaceae
				asv00331	Bin062	DL	0.000684398	p__Firmicutes	c__Clostridia	o__Oscillospirales	f__[Eubacterium]_coprostanoligenes_group
				asv00332	Bin097	DR	0.000704121	p__Firmicutes	c__Clostridia	o__Oscillospirales	f__UCG-010
				asv00333	Bin039	HoS	0.000723187	p__Firmicutes	c__Clostridia	o__Oscillospirales	f__Oscillospiraceae
				asv00334	Bin103	DL	0.000747512	p__Firmicutes	c__Clostridia	o__Clostridia_UCG-014	f__Clostridia_UCG-014
				asv00335	Bin198	DR	1.97e-06	p__Proteobacteria	c__Alphaproteobacteria	o__Rhodobacterales	f__Rhodobacteraceae
				asv00336	Bin045	DL	0.000654156	p__Firmicutes	c__Clostridia	o__Lachnospirales	f__Lachnospiraceae
				asv00337	Bin015	DL	0.000695574	p__Firmicutes	c__Clostridia	o__Monoglobales	f__Monoglobaceae
				asv00338	Bin014	DL	0.000669277	p__Bacteroidota	c__Bacteroidia	o__Bacteroidales	f__Bacteroidaceae
				asv00339	Bin008	DR	0.000734364	p__Firmicutes	c__Clostridia	o__Lachnospirales	f__Lachnospiraceae
				asv00340	Bin096	DR	0.0007199	p__Firmicutes	c__Clostridia	o__Lachnospirales	f__Lachnospiraceae
				asv00341	Bin097	DR	0.000641664	p__Firmicutes	c__Clostridia	o__Oscillospirales	f__UCG-010
				asv00342	Bin197	DR	6.57e-07	p__Actinobacteriota	c__Actinobacteria	o__Frankiales	f__un_o__o__Frankiales
				asv00343	Bin050	DL	0.00066073	p__Firmicutes	c__Clostridia	o__Oscillospirales	f__Ruminococcaceae
				asv00344	Bin123	DL	0.000617996	p__Firmicutes	c__Clostridia	o__Lachnospirales	f__Lachnospiraceae
				asv00345	Bin042	DR	0.000671249	p__Firmicutes	c__Clostridia	o__Christensenellales	f__Christensenellaceae
				asv00346	Bin198	DR	1.18e-05	p__Proteobacteria	c__Alphaproteobacteria	o__Rhizobiales	f__Beijerinckiaceae
				asv00347	Bin004	DL	0.000811942	p__Bacteroidota	c__Bacteroidia	o__Bacteroidales	f__p-251-o5
				asv00348	Bin043	HoS	0.000687028	p__Firmicutes	c__Clostridia	o__Lachnospirales	f__Defluviitaleaceae
				asv00349	Bin001	HoS	0.000673879	p__Firmicutes	c__Clostridia	o__Oscillospirales	f__Oscillospiraceae
				asv00350	Bin007	DL	0.000748827	p__Bacteroidota	c__Bacteroidia	o__Bacteroidales	f__Bacteroidaceae
				asv00351	Bin005	DL	0.000664675	p__Firmicutes	c__Clostridia	o__Oscillospirales	f__Oscillospiraceae
				asv00352	Bin036	DL	0.000667962	p__Firmicutes	c__Clostridia	o__Christensenellales	f__Christensenellaceae
				asv00353	Bin007	DL	0.000724502	p__Bacteroidota	c__Bacteroidia	o__Bacteroidales	f__Bacteroidaceae
				asv00354	Bin033	HoS	0.000707408	p__Firmicutes	c__Clostridia	o__Christensenellales	f__Christensenellaceae
				asv00355	Bin011	DL	0.000754744	p__Bacteroidota	c__Bacteroidia	o__Bacteroidales	f__Rikenellaceae
				asv00356	Bin108	DR	0.000676509	p__Firmicutes	c__Clostridia	o__Lachnospirales	f__Lachnospiraceae
				asv00357	Bin030	HoS	0.00068637	p__Firmicutes	c__Clostridia	o__Lachnospirales	f__Lachnospiraceae
				asv00358	Bin072	DR	0.000654813	p__Firmicutes	c__Clostridia	o__Oscillospirales	f__Oscillospiraceae
				asv00359	Bin060	DL	0.000693602	p__Patescibacteria	c__Saccharimonadia	o__Saccharimonadales	f__Saccharimonadaceae
				asv00360	Bin038	DL	0.000688343	p__Firmicutes	c__Clostridia	o__Lachnospirales	f__Lachnospiraceae
				asv00361	Bin006	DL	0.000591041	p__Firmicutes	c__Clostridia	o__Oscillospirales	f__Ruminococcaceae
				asv00363	Bin006	DL	0.000763291	p__Firmicutes	c__Clostridia	o__Oscillospirales	f__Ruminococcaceae
				asv00364	Bin031	HoS	0.000670592	p__Firmicutes	c__Clostridia	o__Clostridia_UCG-014	f__Clostridia_UCG-014
				asv00365	Bin055	DL	0.000672564	p__Firmicutes	c__Clostridia	o__Oscillospirales	f__Ruminococcaceae
				asv00366	Bin028	DR	0.000646266	p__Firmicutes	c__Clostridia	o__Oscillospirales	f__Oscillospiraceae
				asv00367	Bin039	HoS	0.000656785	p__Firmicutes	c__Clostridia	o__Oscillospirales	f__Oscillospiraceae
				asv00368	Bin018	DL	0.000738966	p__Firmicutes	c__Clostridia	o__Oscillospirales	f__[Eubacterium]_coprostanoligenes_group
				asv00369	Bin050	DL	0.000596958	p__Firmicutes	c__Clostridia	o__Oscillospirales	f__Ruminococcaceae
				asv00370	Bin044	DR	0.000659415	p__Firmicutes	c__Clostridia	o__Oscillospirales	f__UCG-010
				asv00371	Bin123	DL	0.000592356	p__Firmicutes	c__Clostridia	o__Lachnospirales	f__Lachnospiraceae
				asv00372	Bin061	DL	0.000584467	p__Firmicutes	c__Clostridia	o__Lachnospirales	f__Lachnospiraceae
				asv00373	Bin104	DL	0.000559484	p__Firmicutes	c__Clostridia	o__Oscillospirales	f__Ruminococcaceae
				asv00374	Bin033	HoS	0.000689	p__Firmicutes	c__Clostridia	o__Christensenellales	f__Christensenellaceae
				asv00375	Bin082	DR	0.00069163	p__Firmicutes	c__Clostridia	o__Peptostreptococcales-Tissierellales	f__Anaerovoracaceae
				asv00376	Bin131	DL	0.000700177	p__Firmicutes	c__Bacilli	o__RF39	f__RF39
				asv00377	Bin037	HoS	0.000630488	p__Firmicutes	c__Clostridia	o__Clostridia_UCG-014	f__Clostridia_UCG-014
				asv00378	Bin011	DL	0.00063246	p__Bacteroidota	c__Bacteroidia	o__Bacteroidales	f__Rikenellaceae
				asv00379	Bin191	DL	4.6e-06	p__Actinobacteriota	c__Actinobacteria	o__Pseudonocardiales	f__Pseudonocardiaceae
				asv00380	Bin001	HoS	0.00060156	p__Firmicutes	c__Clostridia	o__Oscillospirales	f__Oscillospiraceae
				asv00381	Bin043	HoS	0.000595643	p__Firmicutes	c__Clostridia	o__Lachnospirales	f__Lachnospiraceae
				asv00383	Bin063	HoS	0.000624571	p__Firmicutes	c__Bacilli	o__Erysipelotrichales	f__Erysipelatoclostridiaceae
				asv00384	Bin008	DR	0.000596301	p__Firmicutes	c__Clostridia	o__Lachnospirales	f__Lachnospiraceae
				asv00385	Bin067	DL	0.000602875	p__Firmicutes	c__Clostridia	o__Lachnospirales	f__Lachnospiraceae
				asv00386	Bin037	HoS	0.000623913	p__Firmicutes	c__Clostridia	o__Clostridia_UCG-014	f__Clostridia_UCG-014
				asv00388	Bin204	DR	3.29e-06	p__Proteobacteria	c__Alphaproteobacteria	o__Azospirillales	f__Azospirillaceae
				asv00389	Bin004	DL	0.000507546	p__Bacteroidota	c__Bacteroidia	o__Bacteroidales	f__Bacteroidaceae
				asv00391	Bin022	DL	0.000594986	p__Bacteroidota	c__Bacteroidia	o__Bacteroidales	f__Rikenellaceae
				asv00392	Bin039	HoS	0.000592356	p__Firmicutes	c__Clostridia	o__Oscillospirales	f__Oscillospiraceae
				asv00393	Bin003	HoS	0.000650868	p__Firmicutes	c__Clostridia	o__Christensenellales	f__Christensenellaceae
				asv00394	Bin062	DL	0.000587096	p__Firmicutes	c__Clostridia	o__Oscillospirales	f__[Eubacterium]_coprostanoligenes_group
				asv00395	Bin039	HoS	0.000604847	p__Firmicutes	c__Clostridia	o__Oscillospirales	f__Oscillospiraceae
				asv00396	Bin001	HoS	0.000577892	p__Firmicutes	c__Clostridia	o__Oscillospirales	f__Oscillospiraceae
				asv00398	Bin035	DR	0.00053976	p__Firmicutes	c__Clostridia	o__Clostridia_UCG-014	f__Clostridia_UCG-014
				asv00399	Bin003	HoS	0.000570003	p__Firmicutes	c__Clostridia	o__Christensenellales	f__Christensenellaceae
				asv00400	Bin001	HoS	0.000641007	p__Firmicutes	c__Clostridia	o__Oscillospirales	f__Oscillospiraceae
				asv00401	Bin057	DR	0.000582494	p__Firmicutes	c__Clostridia	o__Monoglobales	f__Monoglobaceae
				asv00402	Bin044	DR	0.000597615	p__Firmicutes	c__Clostridia	o__Oscillospirales	f__UCG-010
				asv00403	Bin003	HoS	0.000620626	p__Firmicutes	c__Clostridia	o__Christensenellales	f__Christensenellaceae
				asv00404	Bin011	DL	0.000517407	p__Bacteroidota	c__Bacteroidia	o__Bacteroidales	f__Rikenellaceae
				asv00405	Bin042	DR	0.000558826	p__Firmicutes	c__Clostridia	o__Christensenellales	f__Christensenellaceae
				asv00406	Bin031	HoS	0.000564086	p__Firmicutes	c__Clostridia	o__Clostridia_UCG-014	f__Clostridia_UCG-014
				asv00407	Bin201	DR	3.94e-06	p__Actinobacteriota	c__Actinobacteria	o__Micromonosporales	f__Micromonosporaceae
				asv00408	Bin003	HoS	0.000647581	p__Firmicutes	c__Clostridia	o__Christensenellales	f__Christensenellaceae
				asv00409	Bin002	DL	0.000487165	p__Bacteroidota	c__Bacteroidia	o__Bacteroidales	f__Muribaculaceae
				asv00410	Bin003	HoS	0.000646924	p__Firmicutes	c__Clostridia	o__Christensenellales	f__Christensenellaceae
				asv00411	Bin021	HoS	0.000608135	p__Firmicutes	c__Negativicutes	o__Acidaminococcales	f__Acidaminococcaceae
				asv00412	Bin003	HoS	0.000650211	p__Firmicutes	c__Clostridia	o__Christensenellales	f__Christensenellaceae
				asv00413	Bin022	DL	0.000589069	p__Bacteroidota	c__Bacteroidia	o__Bacteroidales	f__Rikenellaceae
				asv00414	Bin198	DR	1.31e-06	p__Proteobacteria	c__Alphaproteobacteria	o__Rhodobacterales	f__Rhodobacteraceae
				asv00415	Bin017	DL	0.00049111	p__Bacteroidota	c__Bacteroidia	o__Bacteroidales	f__Bacteroidaceae
				asv00416	Bin033	HoS	0.000608135	p__Firmicutes	c__Clostridia	o__Christensenellales	f__Christensenellaceae
				asv00418	Bin079	DR	0.000559484	p__Firmicutes	c__Clostridia	o__Monoglobales	f__Monoglobaceae
				asv00419	Bin110	HoS	0.000597615	p__Firmicutes	c__Clostridia	o__Oscillospirales	f__UCG-010
				asv00420	Bin057	DR	0.000575262	p__Firmicutes	c__Clostridia	o__Monoglobales	f__Monoglobaceae
				asv00421	Bin031	HoS	0.000584467	p__Firmicutes	c__Clostridia	o__Clostridia_UCG-014	f__Clostridia_UCG-014
				asv00422	Bin041	DR	0.000621941	p__Firmicutes	c__Clostridia	o__Christensenellales	f__Christensenellaceae
				asv00423	Bin076	DL	0.000608135	p__Firmicutes	c__Clostridia	o__Christensenellales	f__Christensenellaceae
				asv00424	Bin017	DL	0.000634432	p__Bacteroidota	c__Bacteroidia	o__Bacteroidales	f__Bacteroidaceae
				asv00425	Bin006	DL	0.00051149	p__Firmicutes	c__Clostridia	o__Oscillospirales	f__Ruminococcaceae
				asv00426	Bin009	DL	0.000543705	p__Firmicutes	c__Clostridia	o__Lachnospirales	f__Lachnospiraceae
				asv00427	Bin008	DR	0.000584467	p__Firmicutes	c__Clostridia	o__Lachnospirales	f__Lachnospiraceae
				asv00428	Bin040	DL	0.000596301	p__Firmicutes	c__Clostridia	o__Christensenellales	f__Christensenellaceae
				asv00429	Bin049	DL	0.000546992	p__Firmicutes	c__Clostridia	o__Peptococcales	f__Peptococcaceae
				asv00430	Bin132	DL	0.00060419	p__Firmicutes	c__Clostridia	o__Oscillospirales	f__UCG-010
				asv00431	Bin077	HoS	0.000490452	p__Firmicutes	c__Clostridia	o__Monoglobales	f__Monoglobaceae
				asv00432	Bin107	DL	0.000612079	p__Patescibacteria	c__Saccharimonadia	o__Saccharimonadales	f__Saccharimonadaceae
				asv00434	Bin008	DR	0.00055028	p__Firmicutes	c__Clostridia	o__Lachnospirales	f__Lachnospiraceae
				asv00435	Bin101	DR	0.000481906	p__Firmicutes	c__Clostridia	o__Oscillospirales	f__UCG-010
				asv00436	Bin073	DL	0.000553567	p__Firmicutes	c__Clostridia	o__Lachnospirales	f__Lachnospiraceae
				asv00437	Bin034	DR	0.00057592	p__Firmicutes	c__Clostridia	o__Oscillospirales	f__Oscillospiraceae
				asv00439	Bin075	HoS	0.00054239	p__Firmicutes	c__Clostridia	o__Oscillospirales	f__Oscillospiraceae
				asv00440	Bin026	DL	0.00053976	p__Bacteroidota	c__Bacteroidia	o__Bacteroidales	f__un_o__o__Bacteroidales
				asv00441	Bin003	HoS	0.00057066	p__Firmicutes	c__Clostridia	o__Christensenellales	f__Christensenellaceae
				asv00442	Bin010	HoS	0.000553567	p__Firmicutes	c__Clostridia	o__Oscillospirales	f__[Eubacterium]_coprostanoligenes_group
				asv00443	Bin083	HoS	0.000564743	p__Firmicutes	c__Clostridia	o__Oscillospirales	f__UCG-010
				asv00444	Bin010	HoS	0.000544363	p__Firmicutes	c__Clostridia	o__Oscillospirales	f__[Eubacterium]_coprostanoligenes_group
				asv00445	Bin034	DR	0.000552909	p__Firmicutes	c__Clostridia	o__Oscillospirales	f__Oscillospiraceae
				asv00446	Bin049	DL	0.000554224	p__Firmicutes	c__Clostridia	o__Peptococcales	f__Peptococcaceae
				asv00447	Bin012	DL	0.000509518	p__Firmicutes	c__Clostridia	o__Lachnospirales	f__Lachnospiraceae
				asv00449	Bin008	DR	0.000553567	p__Firmicutes	c__Clostridia	o__Lachnospirales	f__Lachnospiraceae
				asv00450	Bin198	DR	7.23e-06	p__Proteobacteria	c__Alphaproteobacteria	o__Rhizobiales	f__Beijerinckiaceae
				asv00451	Bin032	HoS	0.000539103	p__Firmicutes	c__Clostridia	o__Lachnospirales	f__Lachnospiraceae
				asv00452	Bin099	DR	0.000561456	p__Firmicutes	c__Bacilli	o__RF39	f__RF39
				asv00453	Bin036	DL	0.000527927	p__Firmicutes	c__Clostridia	o__Christensenellales	f__Christensenellaceae
				asv00454	Bin008	DR	0.000497684	p__Firmicutes	c__Clostridia	o__Lachnospirales	f__Lachnospiraceae
				asv00455	Bin041	DR	0.000535816	p__Firmicutes	c__Clostridia	o__Christensenellales	f__Christensenellaceae
				asv00456	Bin197	DR	1.97e-06	p__Actinobacteriota	c__Actinobacteria	o__Frankiales	f__Geodermatophilaceae
				asv00457	Bin026	DL	0.000573948	p__Bacteroidota	c__Bacteroidia	o__Bacteroidales	f__un_o__o__Bacteroidales
				asv00458	Bin109	DR	0.000485193	p__Firmicutes	c__Clostridia	o__Monoglobales	f__Monoglobaceae
				asv00459	Bin063	HoS	0.000513463	p__Firmicutes	c__Bacilli	o__Erysipelotrichales	f__Erysipelatoclostridiaceae
				asv00460	Bin112	DR	0.000527927	p__Firmicutes	c__Clostridia	o__Monoglobales	f__Monoglobaceae
				asv00461	Bin140	DR	0.000533186	p__Firmicutes	c__Clostridia	o__Clostridia_vadinBB60_group	f__Clostridia_vadinBB60_group
				asv00462	Bin014	DL	0.000438514	p__Bacteroidota	c__Bacteroidia	o__Bacteroidales	f__Bacteroidaceae
				asv00465	Bin041	DR	0.000498342	p__Firmicutes	c__Clostridia	o__Christensenellales	f__Christensenellaceae
				asv00466	Bin012	DL	0.000479933	p__Firmicutes	c__Clostridia	o__Lachnospirales	f__Lachnospiraceae
				asv00467	Bin080	HoS	0.000502286	p__Firmicutes	c__Clostridia	o__un_c__c__Clostridia	f__un_c__c__Clostridia
				asv00468	Bin183	DL	1.31e-06	p__Proteobacteria	c__Alphaproteobacteria	o__Tistrellales	f__Geminicoccaceae
				asv00469	Bin023	DL	0.000498999	p__Bacteroidota	c__Bacteroidia	o__Bacteroidales	f__Rikenellaceae
				asv00470	Bin036	DL	0.000508861	p__Firmicutes	c__Clostridia	o__Christensenellales	f__Christensenellaceae
				asv00471	Bin077	HoS	0.000505573	p__Firmicutes	c__Clostridia	o__Monoglobales	f__Monoglobaceae
				asv00472	Bin142	HoS	0.000525297	p__Firmicutes	c__Bacilli	o__RF39	f__RF39
				asv00473	Bin042	DR	0.000543048	p__Firmicutes	c__Clostridia	o__Christensenellales	f__Christensenellaceae
				asv00474	Bin030	HoS	0.000500314	p__Firmicutes	c__Clostridia	o__Lachnospirales	f__Lachnospiraceae
				asv00475	Bin070	DR	0.000501629	p__Firmicutes	c__Clostridia	o__Lachnospirales	f__Lachnospiraceae
				asv00476	Bin080	HoS	0.000464812	p__Firmicutes	c__Clostridia	o__Monoglobales	f__Monoglobaceae
				asv00477	Bin003	HoS	0.000514778	p__Firmicutes	c__Clostridia	o__Christensenellales	f__Christensenellaceae
				asv00478	Bin053	DL	0.000504259	p__Firmicutes	c__Clostridia	o__Lachnospirales	f__Lachnospiraceae
				asv00479	Bin005	DL	0.000508861	p__Firmicutes	c__Clostridia	o__Oscillospirales	f__Oscillospiraceae
				asv00480	Bin197	DR	2.7e-05	p__Actinobacteriota	c__Actinobacteria	o__Frankiales	f__Geodermatophilaceae
				asv00481	Bin060	DL	0.000502286	p__Patescibacteria	c__Saccharimonadia	o__Saccharimonadales	f__Saccharimonadaceae
				asv00482	Bin065	DL	0.000419448	p__Bacteroidota	c__Bacteroidia	o__Bacteroidales	f__Rikenellaceae
				asv00483	Bin014	DL	0.000438514	p__Bacteroidota	c__Bacteroidia	o__Bacteroidales	f__Bacteroidaceae
				asv00484	Bin006	DL	0.000479933	p__Firmicutes	c__Clostridia	o__Oscillospirales	f__Ruminococcaceae
				asv00485	Bin002	DL	0.000638377	p__Bacteroidota	c__Bacteroidia	o__Bacteroidales	f__Muribaculaceae
				asv00486	Bin117	DR	0.000500971	p__Firmicutes	c__Clostridia	o__Oscillospirales	f__UCG-010
				asv00487	Bin025	DL	0.000585124	p__Bacteroidota	c__Bacteroidia	o__Bacteroidales	f__Rikenellaceae
				asv00488	Bin007	DL	0.000580522	p__Bacteroidota	c__Bacteroidia	o__Bacteroidales	f__Prevotellaceae
				asv00490	Bin002	DL	0.00046284	p__Bacteroidota	c__Bacteroidia	o__Bacteroidales	f__Muribaculaceae
				asv00491	Bin030	HoS	0.000510176	p__Firmicutes	c__Clostridia	o__Lachnospirales	f__Lachnospiraceae
				asv00492	Bin105	DR	0.000530556	p__Firmicutes	c__Clostridia	o__Lachnospirales	f__Lachnospiraceae
				asv00493	Bin091	DR	0.000533844	p__Firmicutes	c__Clostridia	o__Lachnospirales	f__Lachnospiraceae
				asv00494	Bin010	HoS	0.000470729	p__Firmicutes	c__Clostridia	o__Oscillospirales	f__[Eubacterium]_coprostanoligenes_group
				asv00495	Bin006	DL	0.000560141	p__Firmicutes	c__Clostridia	o__Oscillospirales	f__Ruminococcaceae
				asv00496	Bin048	DL	0.000504259	p__Firmicutes	c__Clostridia	o__Christensenellales	f__Christensenellaceae
				asv00497	Bin150	DR	0.000477961	p__Firmicutes	c__Clostridia	o__Clostridia_UCG-014	f__Clostridia_UCG-014
				asv00498	Bin102	DL	0.000529899	p__Firmicutes	c__Clostridia	o__Monoglobales	f__Monoglobaceae
				asv00499	Bin096	DR	0.000497027	p__Firmicutes	c__Clostridia	o__Lachnospirales	f__Lachnospiraceae
				asv00500	Bin136	HoS	6.57e-07	p__Cyanobacteria	c__Cyanobacteriia	o__Cyanobacteriales	f__Phormidiaceae
				asv00501	Bin001	HoS	0.00049111	p__Firmicutes	c__Clostridia	o__Oscillospirales	f__Oscillospiraceae
				asv00502	Bin045	DL	0.000474016	p__Firmicutes	c__Clostridia	o__Lachnospirales	f__Lachnospiraceae
				asv00505	Bin026	DL	0.000433255	p__Bacteroidota	c__Bacteroidia	o__Bacteroidales	f__un_o__o__Bacteroidales
				asv00506	Bin071	DL	0.000499656	p__Firmicutes	c__Clostridia	o__Oscillospirales	f__UCG-010
				asv00508	Bin002	DL	0.000552909	p__Bacteroidota	c__Bacteroidia	o__Bacteroidales	f__Muribaculaceae
				asv00509	Bin137	DL	0.000486508	p__Firmicutes	c__Clostridia	o__Lachnospirales	f__Lachnospiraceae
				asv00510	Bin005	DL	0.000431282	p__Firmicutes	c__Clostridia	o__Oscillospirales	f__Oscillospiraceae
				asv00512	Bin056	DL	0.00054502	p__Firmicutes	c__Clostridia	o__Oscillospirales	f__[Eubacterium]_coprostanoligenes_group
				asv00513	Bin004	DL	0.000537788	p__Bacteroidota	c__Bacteroidia	o__Bacteroidales	f__Prevotellaceae
				asv00514	Bin007	DL	0.000453635	p__Bacteroidota	c__Bacteroidia	o__Bacteroidales	f__Bacteroidaceae
				asv00516	Bin070	DR	0.000444431	p__Firmicutes	c__Clostridia	o__Lachnospirales	f__Lachnospiraceae
				asv00517	Bin046	DL	0.000475331	p__Firmicutes	c__Clostridia	o__Clostridia_UCG-014	f__Clostridia_UCG-014
				asv00518	Bin009	DL	0.000435227	p__Firmicutes	c__Clostridia	o__Lachnospirales	f__Lachnospiraceae
				asv00519	Bin151	DR	0.000485193	p__Firmicutes	c__Clostridia	o__Christensenellales	f__Christensenellaceae
				asv00520	Bin100	DR	0.000508203	p__Firmicutes	c__Bacilli	o__Erysipelotrichales	f__Erysipelotrichaceae
				asv00522	Bin014	DL	0.000512148	p__Bacteroidota	c__Bacteroidia	o__Bacteroidales	f__Bacteroidaceae
				asv00523	Bin076	DL	0.00045495	p__Firmicutes	c__Clostridia	o__Christensenellales	f__Christensenellaceae
				asv00524	Bin022	DL	0.000490452	p__Bacteroidota	c__Bacteroidia	o__Bacteroidales	f__Rikenellaceae
				asv00525	Bin202	DR	6.57e-07	p__Actinobacteriota	c__Acidimicrobiia	o__Microtrichales	f__un_o__o__Microtrichales
				asv00526	Bin052	HoS	0.000537131	p__Spirochaetota	c__Spirochaetia	o__Spirochaetales	f__Spirochaetaceae
				asv00527	Bin067	DL	0.000408272	p__Firmicutes	c__Clostridia	o__Lachnospirales	f__Lachnospiraceae
				asv00528	Bin005	DL	0.000470072	p__Firmicutes	c__Clostridia	o__Oscillospirales	f__Oscillospiraceae
				asv00529	Bin204	DR	6.57e-07	p__Proteobacteria	c__Alphaproteobacteria	o__Acetobacterales	f__Acetobacteraceae
				asv00530	Bin001	HoS	0.000451006	p__Firmicutes	c__Clostridia	o__Oscillospirales	f__Oscillospiraceae
				asv00531	Bin085	DL	0.000440487	p__Firmicutes	c__Clostridia	o__Lachnospirales	f__Lachnospiraceae
				asv00532	Bin028	DR	0.000504916	p__Firmicutes	c__Clostridia	o__Oscillospirales	f__Oscillospiraceae
				asv00533	Bin058	DR	0.000470729	p__Firmicutes	c__Clostridia	o__Oscillospirales	f__[Eubacterium]_coprostanoligenes_group
				asv00535	Bin005	DL	0.00046284	p__Firmicutes	c__Clostridia	o__Oscillospirales	f__Oscillospiraceae
				asv00536	Bin200	DR	9.66e-05	p__Actinobacteriota	c__Actinobacteria	o__Propionibacteriales	f__Nocardioidaceae
				asv00537	Bin056	DL	0.000420763	p__Firmicutes	c__Clostridia	o__Oscillospirales	f__[Eubacterium]_coprostanoligenes_group
				asv00538	Bin012	DL	0.000395781	p__Firmicutes	c__Clostridia	o__Lachnospirales	f__Lachnospiraceae
				asv00539	Bin037	HoS	0.000465469	p__Firmicutes	c__Clostridia	o__Clostridia_UCG-014	f__Clostridia_UCG-014
				asv00540	Bin026	DL	0.000482563	p__Bacteroidota	c__Bacteroidia	o__Bacteroidales	f__un_o__o__Bacteroidales
				asv00542	Bin055	DL	0.000427338	p__Firmicutes	c__Clostridia	o__Oscillospirales	f__Ruminococcaceae
				asv00543	Bin191	DL	7.89e-06	p__Actinobacteriota	c__Actinobacteria	o__Pseudonocardiales	f__Pseudonocardiaceae
				asv00544	Bin021	HoS	0.00043457	p__Firmicutes	c__Negativicutes	o__Acidaminococcales	f__Acidaminococcaceae
				asv00545	Bin004	DL	0.000492425	p__Bacteroidota	c__Bacteroidia	o__Bacteroidales	f__F082
				asv00546	Bin001	HoS	0.000411559	p__Firmicutes	c__Clostridia	o__Oscillospirales	f__Oscillospiraceae
				asv00547	Bin121	HoS	0.000472701	p__Firmicutes	c__Clostridia	o__Peptostreptococcales-Tissierellales	f__Anaerovoracaceae
				asv00548	Bin036	DL	0.000472044	p__Firmicutes	c__Clostridia	o__Christensenellales	f__Christensenellaceae
				asv00549	Bin164	DR	0.000435227	p__Firmicutes	c__Clostridia	o__Oscillospirales	f__Ruminococcaceae
				asv00550	Bin005	DL	0.000437199	p__Firmicutes	c__Clostridia	o__Oscillospirales	f__Oscillospiraceae
				asv00551	Bin018	DL	0.00051938	p__Firmicutes	c__Clostridia	o__Oscillospirales	f__[Eubacterium]_coprostanoligenes_group
				asv00552	Bin069	DR	0.000456923	p__Firmicutes	c__Clostridia	o__Oscillospirales	f__Oscillospiraceae
				asv00553	Bin097	DR	0.000463497	p__Firmicutes	c__Clostridia	o__Oscillospirales	f__un_o__o__Oscillospirales
				asv00554	Bin046	DL	0.000497684	p__Firmicutes	c__Clostridia	o__Clostridia_UCG-014	f__Clostridia_UCG-014
				asv00555	Bin098	DL	0.000381974	p__Firmicutes	c__Clostridia	o__Monoglobales	f__Monoglobaceae
				asv00556	Bin136	HoS	0.000483878	p__Cyanobacteria	c__Vampirivibrionia	o__Gastranaerophilales	f__Gastranaerophilales
				asv00557	Bin089	DL	0.000489795	p__Firmicutes	c__Clostridia	o__Lachnospirales	f__Lachnospiraceae
				asv00558	Bin016	HoS	0.00051149	p__Verrucomicrobiota	c__Verrucomicrobiae	o__Verrucomicrobiales	f__Akkermansiaceae
				asv00559	Bin082	DR	0.000437857	p__Firmicutes	c__Clostridia	o__Peptostreptococcales-Tissierellales	f__Anaerovoracaceae
				asv00560	Bin061	DL	0.000443774	p__Firmicutes	c__Clostridia	o__Lachnospirales	f__Lachnospiraceae
				asv00562	Bin026	DL	0.00048848	p__Bacteroidota	c__Bacteroidia	o__Bacteroidales	f__un_o__o__Bacteroidales
				asv00563	Bin022	DL	0.000481248	p__Bacteroidota	c__Bacteroidia	o__Bacteroidales	f__Rikenellaceae
				asv00564	Bin040	DL	0.000427338	p__Firmicutes	c__Clostridia	o__Christensenellales	f__Christensenellaceae
				asv00565	Bin004	DL	0.000407615	p__Bacteroidota	c__Bacteroidia	o__Bacteroidales	f__Bacteroidaceae
				asv00566	Bin006	DL	0.000445746	p__Firmicutes	c__Clostridia	o__Oscillospirales	f__Ruminococcaceae
				asv00567	Bin201	DR	6.57e-06	p__Actinobacteriota	c__Actinobacteria	o__Micromonosporales	f__Micromonosporaceae
				asv00568	Bin012	DL	0.000418134	p__Firmicutes	c__Clostridia	o__Lachnospirales	f__Lachnospiraceae
				asv00569	Bin115	DL	0.000411559	p__Firmicutes	c__Clostridia	o__Clostridia_UCG-014	f__Clostridia_UCG-014
				asv00570	Bin093	DL	0.000449691	p__Firmicutes	c__Clostridia	o__Oscillospirales	f__UCG-010
				asv00571	Bin020	DR	0.000472044	p__Firmicutes	c__Clostridia	o__Oscillospirales	f__Oscillospiraceae
				asv00572	Bin205	DR	6.57e-07	p__Bacteroidota	c__Bacteroidia	o__Cytophagales	f__Hymenobacteraceae
				asv00573	Bin078	DR	0.000392493	p__Firmicutes	c__Clostridia	o__Clostridia_UCG-014	f__Clostridia_UCG-014
				asv00574	Bin015	DL	0.00042931	p__Firmicutes	c__Clostridia	o__Monoglobales	f__Monoglobaceae
				asv00576	Bin085	DL	0.000418134	p__Firmicutes	c__Clostridia	o__Lachnospirales	f__Lachnospiraceae
				asv00577	Bin021	HoS	0.000439172	p__Firmicutes	c__Negativicutes	o__Acidaminococcales	f__Acidaminococcaceae
				asv00578	Bin012	DL	0.000464812	p__Firmicutes	c__Clostridia	o__Lachnospirales	f__Lachnospiraceae
				asv00579	Bin095	DL	0.000546992	p__Firmicutes	c__Bacilli	o__Bacillales	f__Planococcaceae
				asv00580	Bin062	DL	0.000392493	p__Firmicutes	c__Clostridia	o__Oscillospirales	f__[Eubacterium]_coprostanoligenes_group
				asv00581	Bin026	DL	0.000384604	p__Bacteroidota	c__Bacteroidia	o__Bacteroidales	f__un_o__o__Bacteroidales
				asv00582	Bin036	DL	0.000452321	p__Firmicutes	c__Clostridia	o__Christensenellales	f__Christensenellaceae
				asv00584	Bin128	DR	0.00043194	p__Firmicutes	c__Clostridia	o__Monoglobales	f__Monoglobaceae
				asv00585	Bin132	DL	0.000460867	p__Firmicutes	c__Clostridia	o__Oscillospirales	f__UCG-010
				asv00586	Bin135	DL	0.000406957	p__Firmicutes	c__Clostridia	o__Oscillospirales	f__UCG-010
				asv00587	Bin146	DR	0.000456265	p__Firmicutes	c__Clostridia	o__Oscillospirales	f__un_o__o__Oscillospirales
				asv00588	Bin203	DR	2.63e-06	p__Actinobacteriota	c__Rubrobacteria	o__Rubrobacterales	f__Rubrobacteriaceae
				asv00590	Bin134	DL	0.000437199	p__Firmicutes	c__Bacilli	o__RF39	f__RF39
				asv00591	Bin074	DL	0.000489795	p__Firmicutes	c__Clostridia	o__Oscillospirales	f__UCG-010
				asv00592	Bin105	DR	0.000443116	p__Firmicutes	c__Clostridia	o__Lachnospirales	f__Lachnospiraceae
				asv00593	Bin163	HoS	0.000433912	p__Firmicutes	c__Clostridia	o__Eubacteriales	f__Anaerofustaceae
				asv00595	Bin167	DL	0.000353047	p__Firmicutes	c__Clostridia	o__Oscillospirales	f__Butyricicoccaceae
				asv00596	Bin056	DL	0.000437857	p__Firmicutes	c__Clostridia	o__Oscillospirales	f__[Eubacterium]_coprostanoligenes_group
				asv00597	Bin003	HoS	0.000424051	p__Firmicutes	c__Clostridia	o__Christensenellales	f__Christensenellaceae
				asv00598	Bin068	DL	0.000410902	p__Firmicutes	c__Clostridia	o__Oscillospirales	f__Ruminococcaceae
				asv00599	Bin001	HoS	0.00043457	p__Firmicutes	c__Clostridia	o__Oscillospirales	f__Oscillospiraceae
				asv00600	Bin165	DR	0.000412217	p__Firmicutes	c__Clostridia	o__Oscillospirales	f__Ruminococcaceae
				asv00601	Bin008	DR	0.000349102	p__Firmicutes	c__Clostridia	o__Lachnospirales	f__Lachnospiraceae
				asv00602	Bin025	DL	0.000368825	p__Bacteroidota	c__Bacteroidia	o__Bacteroidales	f__Rikenellaceae
				asv00603	Bin028	DR	0.000427338	p__Firmicutes	c__Clostridia	o__Oscillospirales	f__Oscillospiraceae
				asv00604	Bin096	DR	0.000417476	p__Firmicutes	c__Clostridia	o__Lachnospirales	f__Lachnospiraceae
				asv00605	Bin001	HoS	0.000410902	p__Firmicutes	c__Clostridia	o__Oscillospirales	f__Oscillospiraceae
				asv00606	Bin139	DR	0.000417476	p__Firmicutes	c__Clostridia	o__Oscillospirales	f__Ruminococcaceae
				asv00607	Bin028	DR	0.000427995	p__Firmicutes	c__Clostridia	o__Oscillospirales	f__Oscillospiraceae
				asv00608	Bin202	DR	9.2e-06	p__Chloroflexi	c__Chloroflexia	o__Thermomicrobiales	f__JG30-KF-CM45
				asv00609	Bin024	DL	0.000424708	p__Firmicutes	c__Clostridia	o__Christensenellales	f__Christensenellaceae
				asv00610	Bin013	DL	3.29e-06	p__Actinobacteriota	c__Actinobacteria	o__Micrococcales	f__Micrococcaceae
				asv00611	Bin199	DL	2.63e-06	p__Actinobacteriota	c__Actinobacteria	o__Propionibacteriales	f__Propionibacteriaceae
				asv00612	Bin116	HoS	0.000405642	p__Firmicutes	c__Clostridia	o__Oscillospirales	f__Ruminococcaceae
				asv00613	Bin094	DL	0.000383289	p__Firmicutes	c__Clostridia	o__Christensenellales	f__Christensenellaceae
				asv00614	Bin109	DR	0.000379344	p__Firmicutes	c__Clostridia	o__Monoglobales	f__Monoglobaceae
				asv00615	Bin032	HoS	0.000412217	p__Firmicutes	c__Clostridia	o__Lachnospirales	f__Lachnospiraceae
				asv00616	Bin036	DL	0.000356334	p__Firmicutes	c__Clostridia	o__Christensenellales	f__Christensenellaceae
				asv00618	Bin061	DL	0.000412874	p__Firmicutes	c__Clostridia	o__Lachnospirales	f__Lachnospiraceae
				asv00619	Bin065	DL	0.000410902	p__Bacteroidota	c__Bacteroidia	o__Bacteroidales	f__Rikenellaceae
				asv00620	Bin048	DL	0.000392493	p__Firmicutes	c__Clostridia	o__Christensenellales	f__Christensenellaceae
				asv00621	Bin012	DL	0.000462182	p__Firmicutes	c__Clostridia	o__Lachnospirales	f__Lachnospiraceae
				asv00623	Bin004	DL	0.000445089	p__Bacteroidota	c__Bacteroidia	o__Bacteroidales	f__F082
				asv00625	Bin040	DL	0.000468099	p__Firmicutes	c__Clostridia	o__Christensenellales	f__Christensenellaceae
				asv00626	Bin007	DL	0.00051675	p__Bacteroidota	c__Bacteroidia	o__Bacteroidales	f__Bacteroidaceae
				asv00628	Bin079	DR	0.000385919	p__Firmicutes	c__Clostridia	o__Monoglobales	f__Monoglobaceae
				asv00629	Bin008	DR	0.000424708	p__Firmicutes	c__Clostridia	o__Lachnospirales	f__Lachnospiraceae
				asv00630	Bin002	DL	0.000395781	p__Bacteroidota	c__Bacteroidia	o__Bacteroidales	f__Barnesiellaceae
				asv00631	Bin076	DL	0.000435885	p__Firmicutes	c__Clostridia	o__Christensenellales	f__Christensenellaceae
				asv00632	Bin005	DL	0.000400383	p__Firmicutes	c__Clostridia	o__Oscillospirales	f__Oscillospiraceae
				asv00633	Bin203	DR	1.31e-06	p__Actinobacteriota	c__Rubrobacteria	o__Rubrobacterales	f__Rubrobacteriaceae
				asv00634	Bin047	DL	0.00042931	p__Firmicutes	c__Clostridia	o__Christensenellales	f__Christensenellaceae
				asv00636	Bin077	HoS	0.000420763	p__Firmicutes	c__Clostridia	o__Monoglobales	f__Monoglobaceae
				asv00637	Bin019	DR	0.000462182	p__Firmicutes	c__Clostridia	o__Peptostreptococcales-Tissierellales	f__Peptostreptococcaceae
				asv00638	Bin108	DR	0.000376057	p__Firmicutes	c__Clostridia	o__Lachnospirales	f__Lachnospiraceae
				asv00639	Bin011	DL	0.000391178	p__Bacteroidota	c__Bacteroidia	o__Bacteroidales	f__Rikenellaceae
				asv00640	Bin007	DL	0.000410244	p__Bacteroidota	c__Bacteroidia	o__Bacteroidales	f__Bacteroidaceae
				asv00641	Bin009	DL	0.000298479	p__Firmicutes	c__Clostridia	o__Lachnospirales	f__Lachnospiraceae
				asv00642	Bin067	DL	0.000425365	p__Firmicutes	c__Clostridia	o__Lachnospirales	f__Lachnospiraceae
				asv00643	Bin011	DL	0.000439829	p__Bacteroidota	c__Bacteroidia	o__Bacteroidales	f__Rikenellaceae
				asv00645	Bin002	DL	0.000374742	p__Bacteroidota	c__Bacteroidia	o__Bacteroidales	f__Barnesiellaceae
				asv00646	Bin005	DL	0.000408272	p__Firmicutes	c__Clostridia	o__Oscillospirales	f__Oscillospiraceae
				asv00647	Bin008	DR	0.000437199	p__Firmicutes	c__Clostridia	o__Lachnospirales	f__Lachnospiraceae
				asv00648	Bin045	DL	0.000343185	p__Firmicutes	c__Clostridia	o__Lachnospirales	f__Lachnospiraceae
				asv00649	Bin080	HoS	0.000414189	p__Firmicutes	c__Clostridia	o__Monoglobales	f__Monoglobaceae
				asv00650	Bin007	DL	0.000470729	p__Bacteroidota	c__Bacteroidia	o__Bacteroidales	f__Prevotellaceae
				asv00651	Bin053	DL	0.00037277	p__Firmicutes	c__Clostridia	o__Lachnospirales	f__Lachnospiraceae
				asv00652	Bin094	DL	0.000452321	p__Firmicutes	c__Clostridia	o__Christensenellales	f__Christensenellaceae
				asv00653	Bin117	DR	0.000397753	p__Firmicutes	c__Clostridia	o__Oscillospirales	f__UCG-010
				asv00654	Bin003	HoS	0.000337268	p__Firmicutes	c__Clostridia	o__Christensenellales	f__Christensenellaceae
				asv00655	Bin105	DR	0.000379344	p__Firmicutes	c__Clostridia	o__Lachnospirales	f__Lachnospiraceae
				asv00656	Bin049	DL	0.000389864	p__Firmicutes	c__Clostridia	o__Peptococcales	f__Peptococcaceae
				asv00657	Bin060	DL	0.000394466	p__Patescibacteria	c__Saccharimonadia	o__Saccharimonadales	f__Saccharimonadaceae
				asv00658	Bin004	DL	0.000368168	p__Bacteroidota	c__Bacteroidia	o__Bacteroidales	f__Marinifilaceae
				asv00659	Bin073	DL	0.000364881	p__Firmicutes	c__Clostridia	o__Lachnospirales	f__Lachnospiraceae
				asv00660	Bin145	DR	0.000328721	p__Firmicutes	c__Clostridia	o__Monoglobales	f__Monoglobaceae
				asv00661	Bin040	DL	0.00031623	p__Firmicutes	c__Clostridia	o__Christensenellales	f__Christensenellaceae
				asv00662	Bin073	DL	0.000346472	p__Firmicutes	c__Clostridia	o__Lachnospirales	f__Lachnospiraceae
				asv00663	Bin126	HoS	0.000352389	p__Desulfobacterota	c__Desulfovibrionia	o__Desulfovibrionales	f__Desulfovibrionaceae
				asv00664	Bin047	DL	0.000385919	p__Firmicutes	c__Clostridia	o__Christensenellales	f__Christensenellaceae
				asv00665	Bin078	DR	0.000363566	p__Firmicutes	c__Clostridia	o__Clostridia_UCG-014	f__Clostridia_UCG-014
				asv00666	Bin012	DL	0.000326749	p__Firmicutes	c__Clostridia	o__Lachnospirales	f__Lachnospiraceae
				asv00667	Bin198	DR	4.6e-06	p__Proteobacteria	c__Alphaproteobacteria	o__Rhizobiales	f__Beijerinckiaceae
				asv00668	Bin015	DL	0.000391836	p__Firmicutes	c__Clostridia	o__Monoglobales	f__Monoglobaceae
				asv00669	Bin024	DL	0.000455608	p__Firmicutes	c__Clostridia	o__Christensenellales	f__Christensenellaceae
				asv00670	Bin104	DL	0.000395781	p__Firmicutes	c__Clostridia	o__Oscillospirales	f__Ruminococcaceae
				asv00671	Bin020	DR	0.000383289	p__Firmicutes	c__Clostridia	o__Oscillospirales	f__Oscillospiraceae
				asv00673	Bin072	DR	0.000380002	p__Firmicutes	c__Clostridia	o__Oscillospirales	f__Oscillospiraceae
				asv00674	Bin094	DL	0.000381974	p__Firmicutes	c__Clostridia	o__Christensenellales	f__Christensenellaceae
				asv00675	Bin038	DL	0.000397753	p__Firmicutes	c__Clostridia	o__Lachnospirales	f__Lachnospiraceae
				asv00676	Bin010	HoS	0.000401698	p__Firmicutes	c__Clostridia	o__Oscillospirales	f__[Eubacterium]_coprostanoligenes_group
				asv00677	Bin002	DL	0.00034187	p__Bacteroidota	c__Bacteroidia	o__Bacteroidales	f__Muribaculaceae
				asv00680	Bin008	DR	0.000397753	p__Firmicutes	c__Clostridia	o__Lachnospirales	f__Lachnospiraceae
				asv00681	Bin092	DL	0.000317545	p__Firmicutes	c__Clostridia	o__Oscillospirales	f__UCG-010
				asv00682	Bin034	DR	0.000380002	p__Firmicutes	c__Clostridia	o__Oscillospirales	f__Oscillospiraceae
				asv00684	Bin018	DL	0.000364223	p__Firmicutes	c__Clostridia	o__Oscillospirales	f__[Eubacterium]_coprostanoligenes_group
				asv00685	Bin058	DR	0.00034713	p__Firmicutes	c__Clostridia	o__Oscillospirales	f__[Eubacterium]_coprostanoligenes_group
				asv00686	Bin054	DR	0.000380002	p__Firmicutes	c__Clostridia	o__Oscillospirales	f__[Eubacterium]_coprostanoligenes_group
				asv00687	Bin122	HoS	0.000399725	p__Firmicutes	c__Clostridia	o__Oscillospirales	f__Oscillospiraceae
				asv00688	Bin003	HoS	0.000353704	p__Firmicutes	c__Clostridia	o__Christensenellales	f__Christensenellaceae
				asv00689	Bin048	DL	0.000391836	p__Firmicutes	c__Clostridia	o__Christensenellales	f__Christensenellaceae
				asv00690	Bin045	DL	0.000359621	p__Firmicutes	c__Clostridia	o__Lachnospirales	f__Lachnospiraceae
				asv00691	Bin124	DR	0.000393808	p__Firmicutes	c__Clostridia	o__Oscillospirales	f__UCG-010
				asv00692	Bin150	DR	0.000358964	p__Firmicutes	c__Clostridia	o__un_c__c__Clostridia	f__un_c__c__Clostridia
				asv00693	Bin118	DL	0.00034976	p__Firmicutes	c__Clostridia	o__Oscillospirales	f__Ruminococcaceae
				asv00694	Bin015	DL	0.00036751	p__Firmicutes	c__Clostridia	o__Monoglobales	f__Monoglobaceae
				asv00695	Bin008	DR	0.000324119	p__Firmicutes	c__Clostridia	o__Lachnospirales	f__Lachnospiraceae
				asv00696	Bin092	DL	0.000395781	p__Firmicutes	c__Clostridia	o__Oscillospirales	f__UCG-010
				asv00697	Bin043	HoS	0.000379344	p__Firmicutes	c__Clostridia	o__Lachnospirales	f__Defluviitaleaceae
				asv00698	Bin112	DR	0.000343843	p__Firmicutes	c__Clostridia	o__Monoglobales	f__Monoglobaceae
				asv00699	Bin014	DL	0.000389206	p__Bacteroidota	c__Bacteroidia	o__Bacteroidales	f__Bacteroidaceae
				asv00700	Bin204	DR	6.57e-07	p__Proteobacteria	c__Alphaproteobacteria	o__Azospirillales	f__Azospirillaceae
				asv00702	Bin041	DR	0.000364223	p__Firmicutes	c__Clostridia	o__Christensenellales	f__Christensenellaceae
				asv00703	Bin068	DL	0.000350417	p__Firmicutes	c__Clostridia	o__Oscillospirales	f__Ruminococcaceae
				asv00704	Bin048	DL	0.000339898	p__Firmicutes	c__Clostridia	o__Christensenellales	f__Christensenellaceae
				asv00705	Bin049	DL	0.000333323	p__Firmicutes	c__Clostridia	o__Peptococcales	f__Peptococcaceae
				asv00706	Bin120	DR	0.000351732	p__Firmicutes	c__Clostridia	o__Oscillospirales	f__UCG-010
				asv00707	Bin005	DL	0.000366853	p__Firmicutes	c__Clostridia	o__Oscillospirales	f__Oscillospiraceae
				asv00708	Bin114	HoS	0.000364881	p__Firmicutes	c__Clostridia	o__Peptostreptococcales-Tissierellales	f__Anaerovoracaceae
				asv00709	Bin142	HoS	0.000382632	p__Firmicutes	c__Bacilli	o__RF39	f__RF39
				asv00710	Bin037	HoS	0.000347787	p__Firmicutes	c__Clostridia	o__Clostridia_UCG-014	f__Clostridia_UCG-014
				asv00711	Bin031	HoS	0.000370798	p__Firmicutes	c__Clostridia	o__Clostridia_UCG-014	f__Clostridia_UCG-014
				asv00712	Bin030	HoS	0.000351732	p__Firmicutes	c__Clostridia	o__Lachnospirales	f__Lachnospiraceae
				asv00713	Bin075	HoS	0.000351732	p__Firmicutes	c__Clostridia	o__Oscillospirales	f__Oscillospiraceae
				asv00714	Bin001	HoS	0.000383289	p__Firmicutes	c__Clostridia	o__Oscillospirales	f__Oscillospiraceae
				asv00715	Bin113	DR	0.000390521	p__Firmicutes	c__Clostridia	o__Oscillospirales	f__Hungateiclostridiaceae
				asv00717	Bin025	DL	0.000351732	p__Bacteroidota	c__Bacteroidia	o__Bacteroidales	f__Rikenellaceae
				asv00718	Bin183	DL	1.97e-06	p__Proteobacteria	c__Alphaproteobacteria	o__Sphingomonadales	f__Sphingomonadaceae
				asv00719	Bin016	HoS	0.000328064	p__Verrucomicrobiota	c__Verrucomicrobiae	o__Verrucomicrobiales	f__Akkermansiaceae
				asv00720	Bin103	DL	0.000324777	p__Firmicutes	c__Clostridia	o__Clostridia_UCG-014	f__Clostridia_UCG-014
				asv00721	Bin020	DR	0.000366196	p__Firmicutes	c__Clostridia	o__Oscillospirales	f__Oscillospiraceae
				asv00722	Bin088	DL	0.0003754	p__Firmicutes	c__Clostridia	o__Oscillospirales	f__[Eubacterium]_coprostanoligenes_group
				asv00724	Bin039	HoS	0.000345157	p__Firmicutes	c__Clostridia	o__Oscillospirales	f__Oscillospiraceae
				asv00725	Bin003	HoS	0.000358306	p__Firmicutes	c__Clostridia	o__Christensenellales	f__Christensenellaceae
				asv00726	Bin022	DL	0.000410244	p__Bacteroidota	c__Bacteroidia	o__Bacteroidales	f__Rikenellaceae
				asv00727	Bin047	DL	0.000380002	p__Firmicutes	c__Clostridia	o__Christensenellales	f__Christensenellaceae
				asv00728	Bin086	DR	0.000334638	p__Firmicutes	c__Clostridia	o__Oscillospirales	f__UCG-010
				asv00729	Bin041	DR	0.00037277	p__Firmicutes	c__Clostridia	o__Christensenellales	f__Christensenellaceae
				asv00730	Bin064	DR	0.000360279	p__Firmicutes	c__Clostridia	o__Oscillospirales	f__Ruminococcaceae
				asv00731	Bin045	DL	0.000323462	p__Firmicutes	c__Clostridia	o__Lachnospirales	f__Lachnospiraceae
				asv00732	Bin031	HoS	0.000352389	p__Firmicutes	c__Clostridia	o__Clostridia_UCG-014	f__Clostridia_UCG-014
				asv00733	Bin025	DL	0.000385919	p__Bacteroidota	c__Bacteroidia	o__Bacteroidales	f__F082
				asv00734	Bin030	HoS	0.000315573	p__Firmicutes	c__Clostridia	o__Lachnospirales	f__Lachnospiraceae
				asv00736	Bin024	DL	0.000361594	p__Firmicutes	c__Clostridia	o__Christensenellales	f__Christensenellaceae
				asv00737	Bin087	DR	0.000337268	p__Firmicutes	c__Clostridia	o__Monoglobales	f__Monoglobaceae
				asv00738	Bin066	DR	0.000333323	p__Firmicutes	c__Clostridia	o__Oscillospirales	f__Butyricicoccaceae
				asv00739	Bin198	DR	3.94e-06	p__Proteobacteria	c__Alphaproteobacteria	o__Rhizobiales	f__Devosiaceae
				asv00740	Bin036	DL	0.000334638	p__Firmicutes	c__Clostridia	o__Christensenellales	f__Christensenellaceae
				asv00741	Bin089	DL	0.00031623	p__Firmicutes	c__Clostridia	o__Lachnospirales	f__Lachnospiraceae
				asv00742	Bin059	DR	0.000399068	p__Firmicutes	c__Clostridia	o__Clostridia_UCG-014	f__Clostridia_UCG-014
				asv00743	Bin013	DL	1.97e-06	p__Actinobacteriota	c__Actinobacteria	o__Micrococcales	f__Micrococcaceae
				asv00744	Bin002	DL	0.000291247	p__Bacteroidota	c__Bacteroidia	o__Bacteroidales	f__Muribaculaceae
				asv00746	Bin046	DL	0.000349102	p__Firmicutes	c__Clostridia	o__Clostridia_UCG-014	f__Clostridia_UCG-014
				asv00747	Bin104	DL	0.000250486	p__Firmicutes	c__Clostridia	o__Oscillospirales	f__Ruminococcaceae
				asv00748	Bin020	DR	0.000318202	p__Firmicutes	c__Clostridia	o__Oscillospirales	f__Oscillospiraceae
				asv00749	Bin015	DL	0.000342528	p__Firmicutes	c__Clostridia	o__Monoglobales	f__Monoglobaceae
				asv00750	Bin146	DR	0.000356334	p__Firmicutes	c__Clostridia	o__Oscillospirales	f__un_o__o__Oscillospirales
				asv00751	Bin032	HoS	0.000333981	p__Firmicutes	c__Clostridia	o__Lachnospirales	f__Lachnospiraceae
				asv00754	Bin106	DL	0.000284015	p__Bacteroidota	c__Bacteroidia	o__Bacteroidales	f__Rikenellaceae
				asv00755	Bin050	DL	0.000335953	p__Firmicutes	c__Clostridia	o__Oscillospirales	f__Ruminococcaceae
				asv00756	Bin053	DL	0.000324777	p__Firmicutes	c__Clostridia	o__Lachnospirales	f__Lachnospiraceae
				asv00757	Bin035	DR	0.00032149	p__Firmicutes	c__Clostridia	o__Clostridia_UCG-014	f__Clostridia_UCG-014
				asv00758	Bin201	DR	1.31e-06	p__Actinobacteriota	c__Actinobacteria	o__Micromonosporales	f__Micromonosporaceae
				asv00759	Bin018	DL	0.000345157	p__Firmicutes	c__Clostridia	o__Oscillospirales	f__[Eubacterium]_coprostanoligenes_group
				asv00760	Bin078	DR	0.000366196	p__Firmicutes	c__Clostridia	o__Clostridia_UCG-014	f__Clostridia_UCG-014
				asv00762	Bin005	DL	0.000335296	p__Firmicutes	c__Clostridia	o__Oscillospirales	f__Oscillospiraceae
				asv00763	Bin068	DL	0.000368825	p__Firmicutes	c__Clostridia	o__Oscillospirales	f__Ruminococcaceae
				asv00766	Bin014	DL	0.000309656	p__Bacteroidota	c__Bacteroidia	o__Bacteroidales	f__Bacteroidaceae
				asv00767	Bin170	DR	0.000333981	p__Firmicutes	c__Clostridia	o__un_c__c__Clostridia	f__un_c__c__Clostridia
				asv00768	Bin015	DL	0.000326749	p__Firmicutes	c__Clostridia	o__Monoglobales	f__Monoglobaceae
				asv00769	Bin065	DL	0.00033924	p__Bacteroidota	c__Bacteroidia	o__Bacteroidales	f__Rikenellaceae
				asv00770	Bin115	DL	0.000314258	p__Firmicutes	c__Clostridia	o__Clostridia_UCG-014	f__Clostridia_UCG-014
				asv00771	Bin035	DR	0.000357649	p__Firmicutes	c__Clostridia	o__Clostridia_UCG-014	f__Clostridia_UCG-014
				asv00772	Bin044	DR	0.000298479	p__Firmicutes	c__Clostridia	o__Oscillospirales	f__UCG-010
				asv00773	Bin045	DL	0.00033924	p__Firmicutes	c__Clostridia	o__Lachnospirales	f__Lachnospiraceae
				asv00774	Bin046	DL	0.000325434	p__Firmicutes	c__Clostridia	o__Clostridia_UCG-014	f__Clostridia_UCG-014
				asv00775	Bin007	DL	0.000328064	p__Bacteroidota	c__Bacteroidia	o__Bacteroidales	f__Prevotellaceae
				asv00776	Bin083	HoS	0.000281385	p__Firmicutes	c__Clostridia	o__Oscillospirales	f__UCG-010
				asv00777	Bin139	DR	0.0003136	p__Firmicutes	c__Clostridia	o__Oscillospirales	f__Ruminococcaceae
				asv00778	Bin043	HoS	0.000387891	p__Firmicutes	c__Clostridia	o__Lachnospirales	f__Lachnospiraceae
				asv00779	Bin024	DL	0.000299794	p__Firmicutes	c__Clostridia	o__Christensenellales	f__Christensenellaceae
				asv00780	Bin121	HoS	0.000331351	p__Firmicutes	c__Clostridia	o__Peptostreptococcales-Tissierellales	f__Anaerovoracaceae
				asv00781	Bin136	HoS	0.000288617	p__Cyanobacteria	c__Vampirivibrionia	o__Gastranaerophilales	f__Gastranaerophilales
				asv00782	Bin007	DL	0.000307683	p__Bacteroidota	c__Bacteroidia	o__Bacteroidales	f__Prevotellaceae
				asv00783	Bin113	DR	0.000357649	p__Firmicutes	c__Clostridia	o__Oscillospirales	f__Hungateiclostridiaceae
				asv00784	Bin050	DL	0.000341213	p__Firmicutes	c__Clostridia	o__Oscillospirales	f__Ruminococcaceae
				asv00785	Bin202	DR	6.57e-07	p__Actinobacteriota	c__Acidimicrobiia	o__Actinomarinales	f__un_o__o__Actinomarinales
				asv00788	Bin052	HoS	0.000296507	p__Spirochaetota	c__Spirochaetia	o__Spirochaetales	f__Spirochaetaceae
				asv00789	Bin046	DL	0.000319517	p__Firmicutes	c__Clostridia	o__Clostridia_UCG-014	f__Clostridia_UCG-014
				asv00791	Bin058	DR	0.000363566	p__Firmicutes	c__Clostridia	o__Oscillospirales	f__[Eubacterium]_coprostanoligenes_group
				asv00793	Bin005	DL	0.000352389	p__Firmicutes	c__Clostridia	o__Oscillospirales	f__Oscillospiraceae
				asv00794	Bin003	HoS	0.000326092	p__Firmicutes	c__Clostridia	o__Christensenellales	f__Christensenellaceae
				asv00795	Bin023	DL	0.000312285	p__Bacteroidota	c__Bacteroidia	o__Bacteroidales	f__Rikenellaceae
				asv00796	Bin028	DR	0.000320832	p__Firmicutes	c__Clostridia	o__Oscillospirales	f__Oscillospiraceae
				asv00797	Bin130	HoS	0.000305053	p__Firmicutes	c__Clostridia	o__Oscillospirales	f__un_o__o__Oscillospirales
				asv00798	Bin009	DL	0.000326092	p__Firmicutes	c__Clostridia	o__Lachnospirales	f__Lachnospiraceae
				asv00799	Bin198	DR	4.6e-06	p__Proteobacteria	c__Alphaproteobacteria	o__Rhizobiales	f__Beijerinckiaceae
				asv00800	Bin159	DR	0.000320175	p__Firmicutes	c__Clostridia	o__un_c__c__Clostridia	f__un_c__c__Clostridia
				asv00804	Bin064	DR	0.000306368	p__Firmicutes	c__Clostridia	o__Oscillospirales	f__Ruminococcaceae
				asv00805	Bin032	HoS	0.000289932	p__Firmicutes	c__Clostridia	o__Lachnospirales	f__Lachnospiraceae
				asv00806	Bin201	DR	6.57e-07	p__Actinobacteriota	c__Actinobacteria	o__Micromonosporales	f__Micromonosporaceae
				asv00808	Bin027	DR	0.000354362	p__Firmicutes	c__Clostridia	o__un_c__c__Clostridia	f__un_c__c__Clostridia
				asv00809	Bin068	DL	0.00031623	p__Firmicutes	c__Clostridia	o__Oscillospirales	f__Ruminococcaceae
				asv00810	Bin012	DL	0.000310313	p__Firmicutes	c__Clostridia	o__Lachnospirales	f__Lachnospiraceae
				asv00811	Bin078	DR	0.000328721	p__Firmicutes	c__Clostridia	o__Clostridia_UCG-014	f__Clostridia_UCG-014
				asv00812	Bin098	DL	0.000318202	p__Firmicutes	c__Clostridia	o__Monoglobales	f__Monoglobaceae
				asv00813	Bin076	DL	0.0003136	p__Firmicutes	c__Clostridia	o__Christensenellales	f__Christensenellaceae
				asv00815	Bin095	DL	0.000370798	p__Firmicutes	c__Bacilli	o__Bacillales	f__Bacillaceae
				asv00816	Bin198	DR	8.55e-06	p__Proteobacteria	c__Alphaproteobacteria	o__Rhizobiales	f__Beijerinckiaceae
				asv00817	Bin123	DL	0.000307683	p__Firmicutes	c__Clostridia	o__Lachnospirales	f__Lachnospiraceae
				asv00818	Bin198	DR	1.97e-06	p__Proteobacteria	c__Alphaproteobacteria	o__Rhodobacterales	f__Rhodobacteraceae
				asv00819	Bin137	DL	0.000319517	p__Firmicutes	c__Clostridia	o__Lachnospirales	f__Lachnospiraceae
				asv00820	Bin001	HoS	0.000320832	p__Firmicutes	c__Clostridia	o__Oscillospirales	f__Oscillospiraceae
				asv00821	Bin082	DR	0.000333323	p__Firmicutes	c__Clostridia	o__Peptostreptococcales-Tissierellales	f__Anaerovoracaceae
				asv00822	Bin008	DR	0.000300451	p__Firmicutes	c__Clostridia	o__Lachnospirales	f__Lachnospiraceae
				asv00823	Bin003	HoS	0.000331351	p__Firmicutes	c__Clostridia	o__Christensenellales	f__Christensenellaceae
				asv00824	Bin002	DL	0.000247198	p__Bacteroidota	c__Bacteroidia	o__Bacteroidales	f__Muribaculaceae
				asv00825	Bin117	DR	0.000335953	p__Firmicutes	c__Clostridia	o__Oscillospirales	f__UCG-010
				asv00826	Bin005	DL	0.000249171	p__Firmicutes	c__Clostridia	o__Oscillospirales	f__Oscillospiraceae
				asv00827	Bin040	DL	0.000302424	p__Firmicutes	c__Clostridia	o__Christensenellales	f__Christensenellaceae
				asv00829	Bin057	DR	0.000303081	p__Firmicutes	c__Clostridia	o__Monoglobales	f__Monoglobaceae
				asv00830	Bin015	DL	0.000270209	p__Firmicutes	c__Clostridia	o__Monoglobales	f__Monoglobaceae
				asv00832	Bin046	DL	0.000315573	p__Firmicutes	c__Clostridia	o__Clostridia_UCG-014	f__Clostridia_UCG-014
				asv00833	Bin066	DR	0.000333981	p__Firmicutes	c__Clostridia	o__Oscillospirales	f__Butyricicoccaceae
				asv00834	Bin197	DR	1.97e-06	p__Actinobacteriota	c__Actinobacteria	o__Frankiales	f__un_o__o__Frankiales
				asv00836	Bin109	DR	0.000300451	p__Firmicutes	c__Clostridia	o__Monoglobales	f__Monoglobaceae
				asv00837	Bin069	DR	0.000270866	p__Firmicutes	c__Clostridia	o__Oscillospirales	f__Oscillospiraceae
				asv00838	Bin002	DL	0.00028796	p__Bacteroidota	c__Bacteroidia	o__Bacteroidales	f__Muribaculaceae
				asv00839	Bin112	DR	0.0003136	p__Firmicutes	c__Clostridia	o__Monoglobales	f__Monoglobaceae
				asv00840	Bin107	DL	0.00031886	p__Patescibacteria	c__Saccharimonadia	o__Saccharimonadales	f__Saccharimonadaceae
				asv00841	Bin139	DR	0.000308341	p__Firmicutes	c__Clostridia	o__Oscillospirales	f__Ruminococcaceae
				asv00842	Bin005	DL	0.000242596	p__Firmicutes	c__Clostridia	o__Oscillospirales	f__Oscillospiraceae
				asv00843	Bin073	DL	0.000318202	p__Firmicutes	c__Clostridia	o__Lachnospirales	f__Lachnospiraceae
				asv00844	Bin001	HoS	0.000320832	p__Firmicutes	c__Clostridia	o__Oscillospirales	f__Oscillospiraceae
				asv00845	Bin110	HoS	0.000312285	p__Firmicutes	c__Clostridia	o__Oscillospirales	f__UCG-010
				asv00847	Bin020	DR	0.000305711	p__Firmicutes	c__Clostridia	o__Oscillospirales	f__Oscillospiraceae
				asv00848	Bin011	DL	0.000295849	p__Bacteroidota	c__Bacteroidia	o__Bacteroidales	f__Rikenellaceae
				asv00850	Bin074	DL	0.000303081	p__Firmicutes	c__Clostridia	o__Oscillospirales	f__UCG-010
				asv00851	Bin057	DR	0.000310313	p__Firmicutes	c__Clostridia	o__Monoglobales	f__Monoglobaceae
				asv00852	Bin090	DL	0.000301109	p__Firmicutes	c__Clostridia	o__Clostridia_UCG-014	f__Clostridia_UCG-014
				asv00853	Bin046	DL	0.00029059	p__Firmicutes	c__Clostridia	o__Clostridia_UCG-014	f__Clostridia_UCG-014
				asv00854	Bin005	DL	0.00028796	p__Firmicutes	c__Clostridia	o__Oscillospirales	f__Oscillospiraceae
				asv00856	Bin015	DL	0.000273496	p__Firmicutes	c__Clostridia	o__Monoglobales	f__Monoglobaceae
				asv00857	Bin011	DL	0.000312285	p__Bacteroidota	c__Bacteroidia	o__Bacteroidales	f__Rikenellaceae
				asv00858	Bin136	HoS	3.94e-06	p__Cyanobacteria	c__Cyanobacteriia	o__Cyanobacteriales	f__Phormidiaceae
				asv00859	Bin042	DR	0.00029059	p__Firmicutes	c__Clostridia	o__Christensenellales	f__Christensenellaceae
				asv00860	Bin074	DL	0.000245226	p__Firmicutes	c__Clostridia	o__Oscillospirales	f__UCG-010
				asv00861	Bin101	DR	0.000295192	p__Firmicutes	c__Clostridia	o__Oscillospirales	f__UCG-010
				asv00862	Bin023	DL	0.000270209	p__Bacteroidota	c__Bacteroidia	o__Bacteroidales	f__Rikenellaceae
				asv00863	Bin121	HoS	0.000258375	p__Firmicutes	c__Clostridia	o__Peptostreptococcales-Tissierellales	f__Anaerovoracaceae
				asv00864	Bin012	DL	0.000278756	p__Firmicutes	c__Clostridia	o__Lachnospirales	f__Lachnospiraceae
				asv00866	Bin045	DL	0.000322147	p__Firmicutes	c__Clostridia	o__Lachnospirales	f__Lachnospiraceae
				asv00867	Bin202	DR	6.57e-07	p__Chloroflexi	c__Chloroflexia	o__Thermomicrobiales	f__JG30-KF-CM45
				asv00868	Bin075	HoS	0.000276126	p__Firmicutes	c__Clostridia	o__Oscillospirales	f__Oscillospiraceae
				asv00869	Bin065	DL	0.000272839	p__Bacteroidota	c__Bacteroidia	o__Bacteroidales	f__Rikenellaceae
				asv00870	Bin130	HoS	0.000306368	p__Firmicutes	c__Clostridia	o__Oscillospirales	f__Ruminococcaceae
				asv00871	Bin063	HoS	0.000301766	p__Firmicutes	c__Bacilli	o__Erysipelotrichales	f__Erysipelatoclostridiaceae
				asv00872	Bin011	DL	0.000307026	p__Bacteroidota	c__Bacteroidia	o__Bacteroidales	f__Rikenellaceae
				asv00873	Bin144	DR	0.000289932	p__Firmicutes	c__Clostridia	o__Oscillospirales	f__UCG-010
				asv00874	Bin086	DR	0.000264949	p__Firmicutes	c__Clostridia	o__Oscillospirales	f__UCG-010
				asv00875	Bin024	DL	0.000315573	p__Firmicutes	c__Clostridia	o__Christensenellales	f__Christensenellaceae
				asv00876	Bin001	HoS	0.000372113	p__Firmicutes	c__Clostridia	o__Oscillospirales	f__Oscillospiraceae
				asv00877	Bin197	DR	6.57e-07	p__Actinobacteriota	c__Actinobacteria	o__Frankiales	f__un_o__o__Frankiales
				asv00878	Bin111	DL	0.000269552	p__Firmicutes	c__Clostridia	o__Oscillospirales	f__UCG-010
				asv00879	Bin076	DL	0.000314258	p__Firmicutes	c__Clostridia	o__Christensenellales	f__Christensenellaceae
				asv00880	Bin201	DR	6.57e-07	p__Actinobacteriota	c__Actinobacteria	o__Micromonosporales	f__Micromonosporaceae
				asv00881	Bin032	HoS	0.000295849	p__Firmicutes	c__Clostridia	o__Lachnospirales	f__Lachnospiraceae
				asv00882	Bin001	HoS	0.000280728	p__Firmicutes	c__Clostridia	o__Oscillospirales	f__Oscillospiraceae
				asv00883	Bin009	DL	0.000274811	p__Firmicutes	c__Clostridia	o__Lachnospirales	f__Lachnospiraceae
				asv00884	Bin203	DR	1.97e-06	p__Actinobacteriota	c__Rubrobacteria	o__Rubrobacterales	f__Rubrobacteriaceae
				asv00885	Bin105	DR	0.000253773	p__Firmicutes	c__Clostridia	o__Lachnospirales	f__Lachnospiraceae
				asv00886	Bin118	DL	0.000270209	p__Firmicutes	c__Clostridia	o__Oscillospirales	f__Ruminococcaceae
				asv00887	Bin111	DL	0.000274811	p__Firmicutes	c__Clostridia	o__Oscillospirales	f__UCG-010
				asv00888	Bin128	DR	0.000275469	p__Firmicutes	c__Clostridia	o__Monoglobales	f__Monoglobaceae
				asv00889	Bin090	DL	0.000291247	p__Firmicutes	c__Clostridia	o__Clostridia_UCG-014	f__Clostridia_UCG-014
				asv00891	Bin037	HoS	0.000292562	p__Firmicutes	c__Clostridia	o__Clostridia_UCG-014	f__Clostridia_UCG-014
				asv00892	Bin057	DR	0.000297822	p__Firmicutes	c__Clostridia	o__Monoglobales	f__Monoglobaceae
				asv00894	Bin012	DL	0.000229448	p__Firmicutes	c__Clostridia	o__Lachnospirales	f__Lachnospiraceae
				asv00895	Bin005	DL	0.000297164	p__Firmicutes	c__Clostridia	o__Oscillospirales	f__Oscillospiraceae
				asv00896	Bin169	DL	0.000294534	p__Firmicutes	c__Clostridia	o__Clostridia_vadinBB60_group	f__Clostridia_vadinBB60_group
				asv00897	Bin029	HoS	0.000281385	p__Firmicutes	c__Clostridia	o__Lachnospirales	f__Lachnospiraceae
				asv00898	Bin002	DL	0.000320175	p__Bacteroidota	c__Bacteroidia	o__Bacteroidales	f__Barnesiellaceae
				asv00899	Bin201	DR	1.31e-06	p__Actinobacteriota	c__Actinobacteria	o__Micromonosporales	f__Micromonosporaceae
				asv00900	Bin191	DL	0.000336611	p__Actinobacteriota	c__Actinobacteria	o__Corynebacteriales	f__Nocardiaceae
				asv00901	Bin005	DL	0.000275469	p__Firmicutes	c__Clostridia	o__Oscillospirales	f__Oscillospiraceae
				asv00902	Bin049	DL	0.000253115	p__Firmicutes	c__Clostridia	o__Peptococcales	f__Peptococcaceae
				asv00903	Bin028	DR	0.000287302	p__Firmicutes	c__Clostridia	o__Oscillospirales	f__Oscillospiraceae
				asv00904	Bin019	DR	0.000295849	p__Firmicutes	c__Clostridia	o__Peptostreptococcales-Tissierellales	f__Anaerovoracaceae
				asv00905	Bin047	DL	0.000266922	p__Firmicutes	c__Clostridia	o__Christensenellales	f__Christensenellaceae
				asv00906	Bin094	DL	0.000285988	p__Firmicutes	c__Clostridia	o__Christensenellales	f__Christensenellaceae
				asv00907	Bin059	DR	0.000301109	p__Firmicutes	c__Clostridia	o__Clostridia_UCG-014	f__Clostridia_UCG-014
				asv00908	Bin025	DL	0.000289275	p__Bacteroidota	c__Bacteroidia	o__Bacteroidales	f__Rikenellaceae
				asv00909	Bin064	DR	0.000288617	p__Firmicutes	c__Clostridia	o__Oscillospirales	f__Ruminococcaceae
				asv00910	Bin009	DL	0.000253115	p__Firmicutes	c__Clostridia	o__Lachnospirales	f__Lachnospiraceae
				asv00911	Bin133	DR	0.00025969	p__Firmicutes	c__Clostridia	o__Clostridia_UCG-014	f__Clostridia_UCG-014
				asv00912	Bin098	DL	0.000282043	p__Firmicutes	c__Clostridia	o__Monoglobales	f__Monoglobaceae
				asv00913	Bin044	DR	0.000303739	p__Firmicutes	c__Clostridia	o__Oscillospirales	f__UCG-010
				asv00914	Bin130	HoS	0.000232735	p__Firmicutes	c__Clostridia	o__Oscillospirales	f__Ruminococcaceae
				asv00915	Bin025	DL	0.000301109	p__Bacteroidota	c__Bacteroidia	o__Bacteroidales	f__Rikenellaceae
				asv00916	Bin018	DL	0.00028533	p__Firmicutes	c__Clostridia	o__Oscillospirales	f__[Eubacterium]_coprostanoligenes_group
				asv00917	Bin017	DL	0.000271524	p__Bacteroidota	c__Bacteroidia	o__Bacteroidales	f__Bacteroidaceae
				asv00919	Bin120	DR	0.000293877	p__Firmicutes	c__Clostridia	o__Oscillospirales	f__UCG-010
				asv00921	Bin083	HoS	0.000269552	p__Firmicutes	c__Clostridia	o__Oscillospirales	f__UCG-010
				asv00922	Bin067	DL	0.000252458	p__Firmicutes	c__Clostridia	o__Lachnospirales	f__Lachnospiraceae
				asv00923	Bin024	DL	0.000274154	p__Firmicutes	c__Clostridia	o__Christensenellales	f__Christensenellaceae
				asv00924	Bin106	DL	0.000314258	p__Bacteroidota	c__Bacteroidia	o__Bacteroidales	f__Rikenellaceae
				asv00925	Bin154	DL	0.00025443	p__Firmicutes	c__Clostridia	o__Oscillospirales	f__UCG-010
				asv00926	Bin165	DR	0.000284015	p__Firmicutes	c__Clostridia	o__Oscillospirales	f__Ruminococcaceae
				asv00927	Bin090	DL	0.000271524	p__Firmicutes	c__Clostridia	o__Clostridia_UCG-014	f__Clostridia_UCG-014
				asv00928	Bin033	HoS	0.000281385	p__Firmicutes	c__Clostridia	o__Christensenellales	f__Christensenellaceae
				asv00932	Bin017	DL	0.00023405	p__Bacteroidota	c__Bacteroidia	o__Bacteroidales	f__Bacteroidaceae
				asv00933	Bin129	DR	0.000260347	p__Firmicutes	c__Clostridia	o__Oscillospirales	f__Ruminococcaceae
				asv00934	Bin115	DL	0.000245226	p__Firmicutes	c__Clostridia	o__Clostridia_UCG-014	f__Clostridia_UCG-014
				asv00935	Bin018	DL	0.00025443	p__Firmicutes	c__Clostridia	o__Oscillospirales	f__[Eubacterium]_coprostanoligenes_group
				asv00936	Bin082	DR	0.000261005	p__Firmicutes	c__Clostridia	o__Peptostreptococcales-Tissierellales	f__Anaerovoracaceae
				asv00937	Bin055	DL	0.000248513	p__Firmicutes	c__Clostridia	o__Oscillospirales	f__Ruminococcaceae
				asv00938	Bin059	DR	0.000276126	p__Firmicutes	c__Clostridia	o__Clostridia_UCG-014	f__Clostridia_UCG-014
				asv00939	Bin082	DR	0.000260347	p__Firmicutes	c__Clostridia	o__Peptostreptococcales-Tissierellales	f__Anaerovoracaceae
				asv00940	Bin095	DL	6.57e-06	p__Firmicutes	c__Bacilli	o__Bacillales	f__Bacillaceae
				asv00941	Bin025	DL	0.000308998	p__Bacteroidota	c__Bacteroidia	o__Bacteroidales	f__Rikenellaceae
				asv00942	Bin032	HoS	0.000264292	p__Firmicutes	c__Clostridia	o__Lachnospirales	f__Lachnospiraceae
				asv00943	Bin040	DL	0.000269552	p__Firmicutes	c__Clostridia	o__Christensenellales	f__Christensenellaceae
				asv00944	Bin091	DR	0.00025969	p__Firmicutes	c__Clostridia	o__Lachnospirales	f__Lachnospiraceae
				asv00945	Bin076	DL	0.000236022	p__Firmicutes	c__Clostridia	o__Christensenellales	f__Christensenellaceae
				asv00946	Bin067	DL	0.000272181	p__Firmicutes	c__Clostridia	o__Lachnospirales	f__Lachnospiraceae
				asv00947	Bin020	DR	0.000268237	p__Firmicutes	c__Clostridia	o__Oscillospirales	f__Oscillospiraceae
				asv00948	Bin030	HoS	0.000265607	p__Firmicutes	c__Clostridia	o__Lachnospirales	f__Lachnospiraceae
				asv00949	Bin198	DR	2.63e-06	p__Proteobacteria	c__Alphaproteobacteria	o__Rhizobiales	f__Beijerinckiaceae
				asv00951	Bin110	HoS	0.000272181	p__Firmicutes	c__Clostridia	o__Oscillospirales	f__UCG-010
				asv00952	Bin079	DR	0.000257718	p__Firmicutes	c__Clostridia	o__Monoglobales	f__Monoglobaceae
				asv00954	Bin113	DR	0.000252458	p__Firmicutes	c__Clostridia	o__Oscillospirales	f__Hungateiclostridiaceae
				asv00955	Bin104	DL	0.000236679	p__Firmicutes	c__Clostridia	o__Oscillospirales	f__Ruminococcaceae
				asv00956	Bin023	DL	0.000274154	p__Bacteroidota	c__Bacteroidia	o__Bacteroidales	f__Rikenellaceae
				asv00957	Bin053	DL	0.000302424	p__Firmicutes	c__Clostridia	o__Lachnospirales	f__Lachnospiraceae
				asv00958	Bin063	HoS	0.000270209	p__Firmicutes	c__Bacilli	o__Erysipelotrichales	f__Erysipelatoclostridiaceae
				asv00959	Bin026	DL	0.000233392	p__Bacteroidota	c__Bacteroidia	o__Bacteroidales	f__un_o__o__Bacteroidales
				asv00960	Bin032	HoS	0.000249828	p__Firmicutes	c__Clostridia	o__Lachnospirales	f__Lachnospiraceae
				asv00963	Bin113	DR	0.000276783	p__Firmicutes	c__Clostridia	o__Oscillospirales	f__Hungateiclostridiaceae
				asv00964	Bin135	DL	0.000282043	p__Firmicutes	c__Clostridia	o__Oscillospirales	f__UCG-010
				asv00965	Bin183	DL	0.000248513	p__Proteobacteria	c__Gammaproteobacteria	o__Burkholderiales	f__Oxalobacteraceae
				asv00966	Bin011	DL	0.000221558	p__Bacteroidota	c__Bacteroidia	o__Bacteroidales	f__Rikenellaceae
				asv00967	Bin166	DR	0.000261005	p__Firmicutes	c__Clostridia	o__Monoglobales	f__Monoglobaceae
				asv00970	Bin090	DL	0.000255088	p__Firmicutes	c__Clostridia	o__Clostridia_UCG-014	f__Clostridia_UCG-014
				asv00971	Bin014	DL	0.000243911	p__Bacteroidota	c__Bacteroidia	o__Bacteroidales	f__Bacteroidaceae
				asv00972	Bin201	DR	6.57e-07	p__Actinobacteriota	c__Actinobacteria	o__Micromonosporales	f__Micromonosporaceae
				asv00973	Bin010	HoS	0.000214984	p__Firmicutes	c__Clostridia	o__Oscillospirales	f__[Eubacterium]_coprostanoligenes_group
				asv00974	Bin066	DR	0.00028796	p__Firmicutes	c__Clostridia	o__Oscillospirales	f__Butyricicoccaceae
				asv00975	Bin041	DR	0.000207752	p__Firmicutes	c__Clostridia	o__Christensenellales	f__Christensenellaceae
				asv00976	Bin157	DL	0.000232077	p__Firmicutes	c__Bacilli	o__RF39	f__RF39
				asv00977	Bin001	HoS	0.000253115	p__Firmicutes	c__Clostridia	o__Oscillospirales	f__Oscillospiraceae
				asv00978	Bin065	DL	0.000264292	p__Bacteroidota	c__Bacteroidia	o__Bacteroidales	f__Rikenellaceae
				asv00979	Bin064	DR	0.000294534	p__Firmicutes	c__Clostridia	o__Oscillospirales	f__Ruminococcaceae
				asv00980	Bin003	HoS	0.000256403	p__Firmicutes	c__Clostridia	o__Christensenellales	f__Christensenellaceae
				asv00982	Bin091	DR	0.000264292	p__Firmicutes	c__Clostridia	o__Lachnospirales	f__Lachnospiraceae
				asv00985	Bin045	DL	0.000249828	p__Firmicutes	c__Clostridia	o__Lachnospirales	f__Lachnospiraceae
				asv00986	Bin043	HoS	0.000255745	p__Firmicutes	c__Clostridia	o__Lachnospirales	f__Defluviitaleaceae
				asv00987	Bin134	DL	0.000270209	p__Firmicutes	c__Bacilli	o__RF39	f__RF39
				asv00988	Bin050	DL	0.000262977	p__Firmicutes	c__Clostridia	o__Oscillospirales	f__Ruminococcaceae
				asv00989	Bin099	DR	0.000273496	p__Firmicutes	c__Bacilli	o__RF39	f__RF39
				asv00990	Bin004	DL	0.000281385	p__Bacteroidota	c__Bacteroidia	o__Bacteroidales	f__Prevotellaceae
				asv00991	Bin081	DR	0.000256403	p__Firmicutes	c__Clostridia	o__Oscillospirales	f__Oscillospiraceae
				asv00992	Bin201	DR	6.57e-07	p__Actinobacteriota	c__Actinobacteria	o__Micromonosporales	f__Micromonosporaceae
				asv00994	Bin044	DR	0.000259032	p__Firmicutes	c__Clostridia	o__Oscillospirales	f__UCG-010
				asv00995	Bin004	DL	0.000238652	p__Bacteroidota	c__Bacteroidia	o__Bacteroidales	f__Bacteroidaceae
				asv00996	Bin071	DL	0.000295849	p__Firmicutes	c__Clostridia	o__Oscillospirales	f__UCG-010
				asv00997	Bin102	DL	0.000257718	p__Firmicutes	c__Clostridia	o__Monoglobales	f__Monoglobaceae
				asv00998	Bin001	HoS	0.000247856	p__Firmicutes	c__Clostridia	o__Oscillospirales	f__Oscillospiraceae
				asv00999	Bin037	HoS	0.000213011	p__Firmicutes	c__Clostridia	o__Clostridia_UCG-014	f__Clostridia_UCG-014
				asv01000	Bin058	DR	0.000261005	p__Firmicutes	c__Clostridia	o__Oscillospirales	f__[Eubacterium]_coprostanoligenes_group
				asv01001	Bin136	HoS	6.57e-07	p__Cyanobacteria	c__Cyanobacteriia	o__Cyanobacteriales	f__Nostocaceae
				asv01002	Bin114	HoS	0.000252458	p__Firmicutes	c__Clostridia	o__Peptostreptococcales-Tissierellales	f__Anaerovoracaceae
				asv01003	Bin005	DL	0.000184741	p__Firmicutes	c__Clostridia	o__Oscillospirales	f__Oscillospiraceae
				asv01004	Bin005	DL	0.000262977	p__Firmicutes	c__Clostridia	o__Oscillospirales	f__Oscillospiraceae
				asv01005	Bin057	DR	0.000253115	p__Firmicutes	c__Clostridia	o__Monoglobales	f__Monoglobaceae
				asv01006	Bin012	DL	0.000216299	p__Firmicutes	c__Clostridia	o__Lachnospirales	f__Lachnospiraceae
				asv01007	Bin008	DR	0.000230762	p__Firmicutes	c__Clostridia	o__Lachnospirales	f__Lachnospiraceae
				asv01008	Bin068	DL	0.000253115	p__Firmicutes	c__Clostridia	o__Oscillospirales	f__Ruminococcaceae
				asv01009	Bin088	DL	0.000223531	p__Firmicutes	c__Clostridia	o__Oscillospirales	f__[Eubacterium]_coprostanoligenes_group
				asv01010	Bin010	HoS	0.000245884	p__Firmicutes	c__Clostridia	o__Oscillospirales	f__[Eubacterium]_coprostanoligenes_group
				asv01011	Bin048	DL	0.000241281	p__Firmicutes	c__Clostridia	o__Christensenellales	f__Christensenellaceae
				asv01012	Bin012	DL	0.000276783	p__Firmicutes	c__Clostridia	o__Lachnospirales	f__Lachnospiraceae
				asv01013	Bin003	HoS	0.000270866	p__Firmicutes	c__Clostridia	o__Christensenellales	f__Christensenellaceae
				asv01014	Bin082	DR	0.000236022	p__Firmicutes	c__Clostridia	o__Peptostreptococcales-Tissierellales	f__Anaerovoracaceae
				asv01015	Bin097	DR	0.000238652	p__Firmicutes	c__Clostridia	o__Oscillospirales	f__UCG-010
				asv01016	Bin046	DL	0.000236679	p__Firmicutes	c__Clostridia	o__Clostridia_UCG-014	f__Clostridia_UCG-014
				asv01017	Bin001	HoS	0.000234707	p__Firmicutes	c__Clostridia	o__Oscillospirales	f__Oscillospiraceae
				asv01018	Bin018	DL	0.000262977	p__Firmicutes	c__Clostridia	o__Oscillospirales	f__[Eubacterium]_coprostanoligenes_group
				asv01019	Bin183	DL	0.000249171	p__Proteobacteria	c__Gammaproteobacteria	o__Enterobacterales	f__Enterobacteriaceae
				asv01020	Bin109	DR	0.000250486	p__Firmicutes	c__Clostridia	o__Monoglobales	f__Monoglobaceae
				asv01021	Bin053	DL	0.000261662	p__Firmicutes	c__Clostridia	o__Lachnospirales	f__Lachnospiraceae
				asv01022	Bin025	DL	0.000251801	p__Bacteroidota	c__Bacteroidia	o__Bacteroidales	f__Rikenellaceae
				asv01023	Bin005	DL	0.000229448	p__Firmicutes	c__Clostridia	o__Oscillospirales	f__Oscillospiraceae
				asv01024	Bin077	HoS	0.000246541	p__Firmicutes	c__Clostridia	o__Monoglobales	f__Monoglobaceae
				asv01025	Bin136	HoS	0.000241939	p__Cyanobacteria	c__Vampirivibrionia	o__Gastranaerophilales	f__Gastranaerophilales
				asv01026	Bin088	DL	0.000211697	p__Firmicutes	c__Clostridia	o__Oscillospirales	f__[Eubacterium]_coprostanoligenes_group
				asv01027	Bin008	DR	0.000274811	p__Firmicutes	c__Clostridia	o__Lachnospirales	f__Lachnospiraceae
				asv01028	Bin023	DL	0.00023405	p__Bacteroidota	c__Bacteroidia	o__Bacteroidales	f__Rikenellaceae
				asv01029	Bin118	DL	0.000237337	p__Firmicutes	c__Clostridia	o__Oscillospirales	f__Ruminococcaceae
				asv01031	Bin003	HoS	0.000253773	p__Firmicutes	c__Clostridia	o__Christensenellales	f__Christensenellaceae
				asv01034	Bin093	DL	0.000243254	p__Firmicutes	c__Clostridia	o__Oscillospirales	f__UCG-010
				asv01035	Bin080	HoS	0.000220901	p__Firmicutes	c__Clostridia	o__Monoglobales	f__Monoglobaceae
				asv01036	Bin132	DL	0.00025969	p__Firmicutes	c__Clostridia	o__Oscillospirales	f__UCG-010
				asv01037	Bin102	DL	0.000240624	p__Firmicutes	c__Clostridia	o__Monoglobales	f__Monoglobaceae
				asv01040	Bin161	DL	0.000241939	p__Firmicutes	c__Clostridia	o__Clostridia_UCG-014	f__Clostridia_UCG-014
				asv01041	Bin053	DL	0.000230762	p__Firmicutes	c__Clostridia	o__Lachnospirales	f__Lachnospiraceae
				asv01042	Bin025	DL	0.000219586	p__Bacteroidota	c__Bacteroidia	o__Bacteroidales	f__Rikenellaceae
				asv01043	Bin143	DR	0.000236679	p__Firmicutes	c__Clostridia	o__Oscillospirales	f__Ruminococcaceae
				asv01044	Bin111	DL	0.000216299	p__Firmicutes	c__Clostridia	o__Oscillospirales	f__UCG-010
				asv01045	Bin104	DL	0.000196575	p__Firmicutes	c__Clostridia	o__Oscillospirales	f__Ruminococcaceae
				asv01046	Bin011	DL	0.000271524	p__Bacteroidota	c__Bacteroidia	o__Bacteroidales	f__Rikenellaceae
				asv01047	Bin080	HoS	0.000225503	p__Firmicutes	c__Clostridia	o__Monoglobales	f__Monoglobaceae
				asv01048	Bin052	HoS	0.000261662	p__Spirochaetota	c__Spirochaetia	o__Spirochaetales	f__Spirochaetaceae
				asv01050	Bin163	HoS	0.000210382	p__Firmicutes	c__Clostridia	o__Eubacteriales	f__Anaerofustaceae
				asv01051	Bin118	DL	0.000222216	p__Firmicutes	c__Clostridia	o__Oscillospirales	f__Ruminococcaceae
				asv01052	Bin028	DR	0.000230762	p__Firmicutes	c__Clostridia	o__Oscillospirales	f__Oscillospiraceae
				asv01053	Bin037	HoS	0.000241939	p__Firmicutes	c__Clostridia	o__Clostridia_UCG-014	f__Clostridia_UCG-014
				asv01055	Bin005	DL	0.000230105	p__Firmicutes	c__Clostridia	o__Oscillospirales	f__Oscillospiraceae
				asv01056	Bin045	DL	0.000229448	p__Firmicutes	c__Clostridia	o__Lachnospirales	f__Lachnospiraceae
				asv01057	Bin025	DL	0.000245226	p__Bacteroidota	c__Bacteroidia	o__Bacteroidales	f__Rikenellaceae
				asv01058	Bin003	HoS	0.00022616	p__Firmicutes	c__Clostridia	o__Christensenellales	f__Christensenellaceae
				asv01059	Bin041	DR	0.000219586	p__Firmicutes	c__Clostridia	o__Christensenellales	f__Christensenellaceae
				asv01060	Bin085	DL	0.000208409	p__Firmicutes	c__Clostridia	o__Lachnospirales	f__Lachnospiraceae
				asv01061	Bin040	DL	0.000227475	p__Firmicutes	c__Clostridia	o__Christensenellales	f__Christensenellaceae
				asv01062	Bin122	HoS	0.000229448	p__Firmicutes	c__Clostridia	o__Oscillospirales	f__Oscillospiraceae
				asv01063	Bin098	DL	0.00023405	p__Firmicutes	c__Clostridia	o__un_c__c__Clostridia	f__un_c__c__Clostridia
				asv01065	Bin070	DR	0.000216299	p__Firmicutes	c__Clostridia	o__Lachnospirales	f__Lachnospiraceae
				asv01066	Bin076	DL	0.000244569	p__Firmicutes	c__Clostridia	o__Christensenellales	f__Christensenellaceae
				asv01067	Bin128	DR	0.000239967	p__Firmicutes	c__Clostridia	o__Monoglobales	f__Monoglobaceae
				asv01068	Bin085	DL	0.000252458	p__Firmicutes	c__Clostridia	o__Lachnospirales	f__Lachnospiraceae
				asv01069	Bin125	DL	0.000235365	p__Cyanobacteria	c__Vampirivibrionia	o__Gastranaerophilales	f__Gastranaerophilales
				asv01070	Bin074	DL	0.000190001	p__Firmicutes	c__Clostridia	o__Oscillospirales	f__UCG-010
				asv01072	Bin004	DL	0.000227475	p__Bacteroidota	c__Bacteroidia	o__Bacteroidales	f__Bacteroidaceae
				asv01073	Bin200	DR	6.57e-07	p__Actinobacteriota	c__Actinobacteria	o__Propionibacteriales	f__Nocardioidaceae
				asv01074	Bin072	DR	0.000239967	p__Firmicutes	c__Clostridia	o__Oscillospirales	f__Oscillospiraceae
				asv01075	Bin024	DL	0.000241281	p__Firmicutes	c__Clostridia	o__Christensenellales	f__Christensenellaceae
				asv01077	Bin083	HoS	0.000179482	p__Firmicutes	c__Clostridia	o__Oscillospirales	f__UCG-010
				asv01078	Bin093	DL	0.000227475	p__Firmicutes	c__Clostridia	o__Oscillospirales	f__UCG-010
				asv01079	Bin005	DL	0.000239309	p__Firmicutes	c__Clostridia	o__Oscillospirales	f__Oscillospiraceae
				asv01080	Bin042	DR	0.000213011	p__Firmicutes	c__Clostridia	o__Christensenellales	f__Christensenellaceae
				asv01081	Bin039	HoS	0.000217614	p__Firmicutes	c__Clostridia	o__Oscillospirales	f__Oscillospiraceae
				asv01082	Bin112	DR	0.000239309	p__Firmicutes	c__Clostridia	o__Monoglobales	f__Monoglobaceae
				asv01083	Bin119	HoS	0.000204465	p__Firmicutes	c__Clostridia	o__Oscillospirales	f__Butyricicoccaceae
				asv01084	Bin028	DR	0.000224845	p__Firmicutes	c__Clostridia	o__Oscillospirales	f__Oscillospiraceae
				asv01086	Bin078	DR	0.000226818	p__Firmicutes	c__Clostridia	o__Clostridia_UCG-014	f__Clostridia_UCG-014
				asv01087	Bin020	DR	0.000225503	p__Firmicutes	c__Clostridia	o__Oscillospirales	f__Oscillospiraceae
				asv01088	Bin140	DR	0.000223531	p__Firmicutes	c__Clostridia	o__Christensenellales	f__Christensenellaceae
				asv01089	Bin012	DL	0.000251143	p__Firmicutes	c__Clostridia	o__Lachnospirales	f__Lachnospiraceae
				asv01090	Bin105	DR	0.000222873	p__Firmicutes	c__Clostridia	o__Lachnospirales	f__Lachnospiraceae
				asv01091	Bin072	DR	0.000220243	p__Firmicutes	c__Clostridia	o__Oscillospirales	f__Oscillospiraceae
				asv01092	Bin028	DR	0.000226818	p__Firmicutes	c__Clostridia	o__Oscillospirales	f__Oscillospiraceae
				asv01093	Bin003	HoS	0.000207752	p__Firmicutes	c__Clostridia	o__Christensenellales	f__Christensenellaceae
				asv01094	Bin013	DL	2.63e-06	p__Actinobacteriota	c__Actinobacteria	o__Micrococcales	f__Micrococcaceae
				asv01095	Bin022	DL	0.000238652	p__Bacteroidota	c__Bacteroidia	o__Bacteroidales	f__Rikenellaceae
				asv01096	Bin066	DR	0.000232077	p__Firmicutes	c__Clostridia	o__Oscillospirales	f__Butyricicoccaceae
				asv01097	Bin005	DL	0.000239309	p__Firmicutes	c__Clostridia	o__Oscillospirales	f__Oscillospiraceae
				asv01098	Bin018	DL	0.000259032	p__Firmicutes	c__Clostridia	o__Oscillospirales	f__[Eubacterium]_coprostanoligenes_group
				asv01099	Bin005	DL	0.000235365	p__Firmicutes	c__Clostridia	o__Oscillospirales	f__Oscillospiraceae
				asv01101	Bin009	DL	0.000209724	p__Firmicutes	c__Clostridia	o__Lachnospirales	f__Lachnospiraceae
				asv01102	Bin020	DR	0.000199863	p__Firmicutes	c__Clostridia	o__Oscillospirales	f__Oscillospiraceae
				asv01103	Bin122	HoS	0.00019789	p__Firmicutes	c__Clostridia	o__Oscillospirales	f__Oscillospiraceae
				asv01105	Bin197	DR	9.86e-06	p__Actinobacteriota	c__Actinobacteria	o__Frankiales	f__Geodermatophilaceae
				asv01107	Bin006	DL	0.000203807	p__Firmicutes	c__Clostridia	o__Oscillospirales	f__Ruminococcaceae
				asv01108	Bin017	DL	0.000270209	p__Bacteroidota	c__Bacteroidia	o__Bacteroidales	f__Bacteroidaceae
				asv01109	Bin006	DL	0.000223531	p__Firmicutes	c__Clostridia	o__Oscillospirales	f__Ruminococcaceae
				asv01110	Bin199	DL	2.63e-05	p__Actinobacteriota	c__Actinobacteria	o__Propionibacteriales	f__Propionibacteriaceae
				asv01112	Bin050	DL	0.000203807	p__Firmicutes	c__Clostridia	o__Oscillospirales	f__Ruminococcaceae
				asv01113	Bin130	HoS	0.00020315	p__Firmicutes	c__Clostridia	o__Oscillospirales	f__un_o__o__Oscillospirales
				asv01114	Bin020	DR	0.000215641	p__Firmicutes	c__Clostridia	o__Oscillospirales	f__Oscillospiraceae
				asv01115	Bin005	DL	0.000221558	p__Firmicutes	c__Clostridia	o__Oscillospirales	f__Oscillospiraceae
				asv01116	Bin141	DR	0.000220901	p__Firmicutes	c__Clostridia	o__Peptococcales	f__Peptococcaceae
				asv01117	Bin005	DL	0.000209724	p__Firmicutes	c__Clostridia	o__Oscillospirales	f__Oscillospiraceae
				asv01119	Bin114	HoS	0.000227475	p__Firmicutes	c__Clostridia	o__Peptostreptococcales-Tissierellales	f__Anaerovoracaceae
				asv01120	Bin136	HoS	0.000213011	p__Cyanobacteria	c__Vampirivibrionia	o__Gastranaerophilales	f__Gastranaerophilales
				asv01121	Bin198	DR	1.31e-06	p__Proteobacteria	c__Alphaproteobacteria	o__Rhizobiales	f__un_o__o__Rhizobiales
				asv01122	Bin035	DR	0.000207094	p__Firmicutes	c__Clostridia	o__Clostridia_UCG-014	f__Clostridia_UCG-014
				asv01123	Bin011	DL	0.000216299	p__Bacteroidota	c__Bacteroidia	o__Bacteroidales	f__Rikenellaceae
				asv01124	Bin099	DR	0.000234707	p__Firmicutes	c__Bacilli	o__RF39	f__RF39
				asv01126	Bin018	DL	0.000220901	p__Firmicutes	c__Clostridia	o__Oscillospirales	f__[Eubacterium]_coprostanoligenes_group
				asv01127	Bin004	DL	0.000234707	p__Bacteroidota	c__Bacteroidia	o__Bacteroidales	f__un_o__o__Bacteroidales
				asv01128	Bin011	DL	0.000230105	p__Bacteroidota	c__Bacteroidia	o__Bacteroidales	f__Rikenellaceae
				asv01129	Bin036	DL	0.000176852	p__Firmicutes	c__Clostridia	o__Christensenellales	f__Christensenellaceae
				asv01130	Bin024	DL	0.000209724	p__Firmicutes	c__Clostridia	o__Christensenellales	f__Christensenellaceae
				asv01131	Bin059	DR	0.000230762	p__Firmicutes	c__Clostridia	o__Clostridia_UCG-014	f__Clostridia_UCG-014
				asv01132	Bin069	DR	0.000211697	p__Firmicutes	c__Clostridia	o__Oscillospirales	f__Oscillospiraceae
				asv01133	Bin191	DL	1.31e-06	p__Actinobacteriota	c__Actinobacteria	o__Corynebacteriales	f__Mycobacteriaceae
				asv01134	Bin035	DR	0.000196575	p__Firmicutes	c__Clostridia	o__Clostridia_UCG-014	f__Clostridia_UCG-014
				asv01135	Bin006	DL	0.000220901	p__Firmicutes	c__Clostridia	o__Oscillospirales	f__Ruminococcaceae
				asv01136	Bin003	HoS	0.000235365	p__Firmicutes	c__Clostridia	o__Christensenellales	f__Christensenellaceae
				asv01137	Bin091	DR	0.000225503	p__Firmicutes	c__Clostridia	o__Lachnospirales	f__Lachnospiraceae
				asv01138	Bin040	DL	0.000222216	p__Firmicutes	c__Clostridia	o__Christensenellales	f__Christensenellaceae
				asv01139	Bin168	DL	0.000181454	p__Firmicutes	c__Bacilli	o__Acholeplasmatales	f__Acholeplasmataceae
				asv01140	Bin019	DR	0.000236022	p__Firmicutes	c__Clostridia	o__Peptostreptococcales-Tissierellales	f__Peptostreptococcaceae
				asv01141	Bin004	DL	0.000274811	p__Bacteroidota	c__Bacteroidia	o__Bacteroidales	f__Prevotellaceae
				asv01143	Bin087	DR	0.000174222	p__Firmicutes	c__Clostridia	o__Monoglobales	f__Monoglobaceae
				asv01144	Bin045	DL	0.000213011	p__Firmicutes	c__Clostridia	o__Lachnospirales	f__Lachnospiraceae
				asv01145	Bin095	DL	0.000253773	p__Firmicutes	c__Bacilli	o__Bacillales	f__Bacillaceae
				asv01148	Bin100	DR	0.000209724	p__Firmicutes	c__Bacilli	o__Erysipelotrichales	f__un_o__o__Erysipelotrichales
				asv01149	Bin181	DL	0.000227475	p__Firmicutes	c__Clostridia	o__Christensenellales	f__Christensenellaceae
				asv01151	Bin126	HoS	0.000215641	p__Desulfobacterota	c__Desulfovibrionia	o__Desulfovibrionales	f__Desulfovibrionaceae
				asv01152	Bin083	HoS	0.000213011	p__Firmicutes	c__Clostridia	o__Oscillospirales	f__UCG-010
				asv01153	Bin033	HoS	0.000219586	p__Firmicutes	c__Clostridia	o__Christensenellales	f__Christensenellaceae
				asv01154	Bin007	DL	0.000215641	p__Bacteroidota	c__Bacteroidia	o__Bacteroidales	f__Bacteroidaceae
				asv01155	Bin098	DL	0.000196575	p__Firmicutes	c__Clostridia	o__Monoglobales	f__Monoglobaceae
				asv01156	Bin048	DL	0.000242596	p__Firmicutes	c__Clostridia	o__Christensenellales	f__Christensenellaceae
				asv01157	Bin096	DR	0.000172907	p__Firmicutes	c__Clostridia	o__Lachnospirales	f__Lachnospiraceae
				asv01158	Bin030	HoS	0.000191316	p__Firmicutes	c__Clostridia	o__Lachnospirales	f__Lachnospiraceae
				asv01159	Bin003	HoS	0.000199863	p__Firmicutes	c__Clostridia	o__Christensenellales	f__Christensenellaceae
				asv01160	Bin200	DR	3.29e-06	p__Actinobacteriota	c__Actinobacteria	o__Propionibacteriales	f__Nocardioidaceae
				asv01161	Bin103	DL	0.000182112	p__Firmicutes	c__Clostridia	o__Clostridia_UCG-014	f__Clostridia_UCG-014
				asv01162	Bin001	HoS	0.000180139	p__Firmicutes	c__Clostridia	o__Oscillospirales	f__Oscillospiraceae
				asv01163	Bin135	DL	0.000237994	p__Firmicutes	c__Clostridia	o__Oscillospirales	f__UCG-010
				asv01164	Bin008	DR	0.000161073	p__Firmicutes	c__Clostridia	o__Lachnospirales	f__Lachnospiraceae
				asv01165	Bin087	DR	0.000209724	p__Firmicutes	c__Clostridia	o__un_c__c__Clostridia	f__un_c__c__Clostridia
				asv01166	Bin023	DL	0.000213011	p__Bacteroidota	c__Bacteroidia	o__Bacteroidales	f__Rikenellaceae
				asv01167	Bin061	DL	0.000195918	p__Firmicutes	c__Clostridia	o__Lachnospirales	f__Lachnospiraceae
				asv01168	Bin199	DL	7.23e-06	p__Actinobacteriota	c__Actinobacteria	o__Propionibacteriales	f__Propionibacteriaceae
				asv01169	Bin024	DL	0.00022879	p__Firmicutes	c__Clostridia	o__Christensenellales	f__Christensenellaceae
				asv01170	Bin047	DL	0.000243911	p__Firmicutes	c__Clostridia	o__Christensenellales	f__Christensenellaceae
				asv01172	Bin102	DL	0.000186056	p__Firmicutes	c__Clostridia	o__Monoglobales	f__Monoglobaceae
				asv01173	Bin081	DR	0.000198548	p__Firmicutes	c__Clostridia	o__Oscillospirales	f__Oscillospiraceae
				asv01174	Bin167	DL	0.000196575	p__Firmicutes	c__Clostridia	o__Oscillospirales	f__Butyricicoccaceae
				asv01175	Bin103	DL	0.000224188	p__Firmicutes	c__Clostridia	o__Clostridia_UCG-014	f__Clostridia_UCG-014
				asv01176	Bin108	DR	0.000204465	p__Firmicutes	c__Clostridia	o__Lachnospirales	f__Lachnospiraceae
				asv01177	Bin047	DL	0.000193946	p__Firmicutes	c__Clostridia	o__Christensenellales	f__Christensenellaceae
				asv01178	Bin021	HoS	0.000194603	p__Firmicutes	c__Clostridia	o__Peptococcales	f__Peptococcaceae
				asv01179	Bin138	DL	0.000197233	p__Firmicutes	c__Clostridia	o__Oscillospirales	f__UCG-010
				asv01180	Bin037	HoS	0.000204465	p__Firmicutes	c__Clostridia	o__Clostridia_UCG-014	f__Clostridia_UCG-014
				asv01181	Bin011	DL	0.000208409	p__Bacteroidota	c__Bacteroidia	o__Bacteroidales	f__Rikenellaceae
				asv01184	Bin014	DL	0.000201835	p__Bacteroidota	c__Bacteroidia	o__Bacteroidales	f__Bacteroidaceae
				asv01185	Bin156	DL	0.000243254	p__Firmicutes	c__Clostridia	o__Clostridiales	f__Clostridiaceae
				asv01188	Bin125	DL	0.000193946	p__Cyanobacteria	c__Vampirivibrionia	o__Gastranaerophilales	f__Gastranaerophilales
				asv01189	Bin183	DL	1.97e-06	p__Proteobacteria	c__Alphaproteobacteria	o__Sphingomonadales	f__Sphingomonadaceae
				asv01190	Bin049	DL	0.000205122	p__Firmicutes	c__Clostridia	o__Peptococcales	f__Peptococcaceae
				asv01191	Bin105	DR	0.000208409	p__Firmicutes	c__Clostridia	o__Lachnospirales	f__Lachnospiraceae
				asv01192	Bin005	DL	0.000201177	p__Firmicutes	c__Clostridia	o__Oscillospirales	f__Oscillospiraceae
				asv01193	Bin016	HoS	1.97e-06	p__Acidobacteriota	c__Vicinamibacteria	o__Vicinamibacterales	f__Vicinamibacteraceae
				asv01194	Bin046	DL	0.000183427	p__Firmicutes	c__Clostridia	o__Clostridia_UCG-014	f__Clostridia_UCG-014
				asv01195	Bin107	DL	0.000214984	p__Patescibacteria	c__Saccharimonadia	o__Saccharimonadales	f__Saccharimonadaceae
				asv01196	Bin163	HoS	0.000179482	p__Firmicutes	c__Clostridia	o__Eubacteriales	f__Anaerofustaceae
				asv01197	Bin027	DR	0.000209067	p__Firmicutes	c__Clostridia	o__Monoglobales	f__Monoglobaceae
				asv01198	Bin121	HoS	0.00020578	p__Firmicutes	c__Clostridia	o__Peptostreptococcales-Tissierellales	f__Anaerovoracaceae
				asv01199	Bin128	DR	0.000168305	p__Firmicutes	c__Clostridia	o__Monoglobales	f__Monoglobaceae
				asv01201	Bin090	DL	0.000207094	p__Firmicutes	c__Clostridia	o__Clostridia_UCG-014	f__Clostridia_UCG-014
				asv01202	Bin197	DR	3.29e-06	p__Actinobacteriota	c__Actinobacteria	o__Frankiales	f__Geodermatophilaceae
				asv01203	Bin103	DL	0.000213669	p__Firmicutes	c__Clostridia	o__Clostridia_UCG-014	f__Clostridia_UCG-014
				asv01205	Bin179	DL	0.000236022	p__Firmicutes	c__Bacilli	o__RF39	f__RF39
				asv01206	Bin057	DR	0.000207752	p__Firmicutes	c__Clostridia	o__Monoglobales	f__Monoglobaceae
				asv01207	Bin200	DR	1.31e-06	p__Actinobacteriota	c__Actinobacteria	o__Propionibacteriales	f__Nocardioidaceae
				asv01208	Bin003	HoS	0.000207752	p__Firmicutes	c__Clostridia	o__Christensenellales	f__Christensenellaceae
				asv01209	Bin110	HoS	0.000193946	p__Firmicutes	c__Clostridia	o__Oscillospirales	f__UCG-010
				asv01210	Bin085	DL	0.00020052	p__Firmicutes	c__Clostridia	o__Lachnospirales	f__Lachnospiraceae
				asv01211	Bin121	HoS	0.000221558	p__Firmicutes	c__Clostridia	o__Peptostreptococcales-Tissierellales	f__Anaerovoracaceae
				asv01212	Bin028	DR	0.00019789	p__Firmicutes	c__Clostridia	o__Oscillospirales	f__Oscillospiraceae
				asv01213	Bin025	DL	0.000237337	p__Bacteroidota	c__Bacteroidia	o__Bacteroidales	f__Rikenellaceae
				asv01214	Bin022	DL	0.000243254	p__Bacteroidota	c__Bacteroidia	o__Bacteroidales	f__Rikenellaceae
				asv01215	Bin021	HoS	0.000213669	p__Firmicutes	c__Negativicutes	o__Acidaminococcales	f__Acidaminococcaceae
				asv01216	Bin151	DR	0.00023142	p__Firmicutes	c__Clostridia	o__Christensenellales	f__Christensenellaceae
				asv01218	Bin181	DL	0.000176852	p__Firmicutes	c__Clostridia	o__Christensenellales	f__Christensenellaceae
				asv01220	Bin027	DR	0.000201835	p__Firmicutes	c__Clostridia	o__Monoglobales	f__Monoglobaceae
				asv01221	Bin082	DR	0.000185399	p__Firmicutes	c__Clostridia	o__Peptostreptococcales-Tissierellales	f__Anaerovoracaceae
				asv01222	Bin068	DL	0.000218271	p__Firmicutes	c__Clostridia	o__Oscillospirales	f__Ruminococcaceae
				asv01223	Bin096	DR	0.00017488	p__Firmicutes	c__Clostridia	o__Lachnospirales	f__Lachnospiraceae
				asv01224	Bin166	DR	0.000190001	p__Firmicutes	c__Clostridia	o__Monoglobales	f__Monoglobaceae
				asv01225	Bin126	HoS	0.000215641	p__Desulfobacterota	c__Desulfovibrionia	o__Desulfovibrionales	f__Desulfovibrionaceae
				asv01226	Bin006	DL	0.000222873	p__Firmicutes	c__Clostridia	o__Oscillospirales	f__Ruminococcaceae
				asv01228	Bin145	DR	0.000210382	p__Firmicutes	c__Clostridia	o__Monoglobales	f__Monoglobaceae
				asv01229	Bin129	DR	0.000199863	p__Firmicutes	c__Clostridia	o__Oscillospirales	f__Ruminococcaceae
				asv01230	Bin159	DR	0.000185399	p__Firmicutes	c__Clostridia	o__un_c__c__Clostridia	f__un_c__c__Clostridia
				asv01231	Bin121	HoS	0.000182769	p__Firmicutes	c__Clostridia	o__Peptostreptococcales-Tissierellales	f__Anaerovoracaceae
				asv01233	Bin012	DL	0.000172907	p__Firmicutes	c__Clostridia	o__Lachnospirales	f__Lachnospiraceae
				asv01234	Bin149	DL	0.000194603	p__Firmicutes	c__Clostridia	o__Oscillospirales	f__Oscillospirales
				asv01235	Bin111	DL	0.000201835	p__Firmicutes	c__Clostridia	o__Oscillospirales	f__UCG-010
				asv01236	Bin079	DR	0.000202492	p__Firmicutes	c__Clostridia	o__Monoglobales	f__Monoglobaceae
				asv01237	Bin191	DL	6.57e-07	p__Actinobacteriota	c__Actinobacteria	o__Pseudonocardiales	f__Pseudonocardiaceae
				asv01239	Bin021	HoS	0.000209067	p__Firmicutes	c__Clostridia	o__Peptococcales	f__Peptococcaceae
				asv01240	Bin013	DL	7.23e-06	p__Actinobacteriota	c__Actinobacteria	o__Micrococcales	f__Cellulomonadaceae
				asv01241	Bin088	DL	0.000179482	p__Firmicutes	c__Clostridia	o__Oscillospirales	f__[Eubacterium]_coprostanoligenes_group
				asv01244	Bin015	DL	0.00020052	p__Firmicutes	c__Clostridia	o__Monoglobales	f__Monoglobaceae
				asv01246	Bin072	DR	0.000167648	p__Firmicutes	c__Clostridia	o__Oscillospirales	f__Oscillospiraceae
				asv01247	Bin046	DL	0.000202492	p__Firmicutes	c__Clostridia	o__Clostridia_UCG-014	f__Clostridia_UCG-014
				asv01248	Bin042	DR	0.000176195	p__Firmicutes	c__Clostridia	o__Christensenellales	f__Christensenellaceae
				asv01249	Bin035	DR	0.00020578	p__Firmicutes	c__Clostridia	o__Clostridia_UCG-014	f__Clostridia_UCG-014
				asv01250	Bin107	DL	0.000206437	p__Patescibacteria	c__Saccharimonadia	o__Saccharimonadales	f__Saccharimonadaceae
				asv01251	Bin065	DL	0.000202492	p__Bacteroidota	c__Bacteroidia	o__Bacteroidales	f__Rikenellaceae
				asv01252	Bin120	DR	0.000222216	p__Firmicutes	c__Clostridia	o__Oscillospirales	f__UCG-010
				asv01253	Bin003	HoS	0.000212354	p__Firmicutes	c__Clostridia	o__Christensenellales	f__Christensenellaceae
				asv01255	Bin042	DR	0.000159101	p__Firmicutes	c__Clostridia	o__Christensenellales	f__Christensenellaceae
				asv01256	Bin133	DR	0.000186056	p__Firmicutes	c__Clostridia	o__Clostridia_UCG-014	f__Clostridia_UCG-014
				asv01257	Bin064	DR	0.00020052	p__Firmicutes	c__Clostridia	o__Oscillospirales	f__Ruminococcaceae
				asv01258	Bin174	DR	0.000191973	p__Firmicutes	c__Clostridia	o__Lachnospirales	f__Lachnospiraceae
				asv01261	Bin043	HoS	0.000204465	p__Firmicutes	c__Clostridia	o__Lachnospirales	f__Lachnospiraceae
				asv01262	Bin157	DL	0.00020052	p__Firmicutes	c__Bacilli	o__RF39	f__RF39
				asv01264	Bin098	DL	0.000168963	p__Firmicutes	c__Clostridia	o__Monoglobales	f__Monoglobaceae
				asv01265	Bin198	DR	3.29e-06	p__Proteobacteria	c__Alphaproteobacteria	o__Rhizobiales	f__Beijerinckiaceae
				asv01267	Bin102	DL	0.000185399	p__Firmicutes	c__Clostridia	o__Monoglobales	f__Monoglobaceae
				asv01268	Bin198	DR	1.64e-05	p__Proteobacteria	c__Alphaproteobacteria	o__Rhizobiales	f__Beijerinckiaceae
				asv01269	Bin094	DL	0.000202492	p__Firmicutes	c__Clostridia	o__Christensenellales	f__Christensenellaceae
				asv01270	Bin038	DL	0.000191316	p__Firmicutes	c__Clostridia	o__Lachnospirales	f__Lachnospiraceae
				asv01271	Bin147	DL	0.000188029	p__Firmicutes	c__Clostridia	o__Clostridia_vadinBB60_group	f__Clostridia_vadinBB60_group
				asv01272	Bin013	DL	6.57e-07	p__Actinobacteriota	c__Actinobacteria	o__Streptosporangiales	f__Streptosporangiaceae
				asv01273	Bin084	DL	0.000186714	p__Firmicutes	c__Clostridia	o__Oscillospirales	f__UCG-010
				asv01274	Bin201	DR	1.31e-06	p__Actinobacteriota	c__Actinobacteria	o__Micromonosporales	f__Micromonosporaceae
				asv01276	Bin027	DR	0.000164361	p__Firmicutes	c__Clostridia	o__Monoglobales	f__Monoglobaceae
				asv01278	Bin058	DR	0.000190001	p__Firmicutes	c__Clostridia	o__Oscillospirales	f__[Eubacterium]_coprostanoligenes_group
				asv01279	Bin029	HoS	0.000211039	p__Firmicutes	c__Clostridia	o__Lachnospirales	f__Lachnospiraceae
				asv01280	Bin129	DR	0.00020052	p__Firmicutes	c__Clostridia	o__Oscillospirales	f__Ruminococcaceae
				asv01281	Bin047	DL	0.00020315	p__Firmicutes	c__Clostridia	o__Christensenellales	f__Christensenellaceae
				asv01283	Bin014	DL	0.000216299	p__Bacteroidota	c__Bacteroidia	o__Bacteroidales	f__Bacteroidaceae
				asv01284	Bin103	DL	0.000184741	p__Firmicutes	c__Clostridia	o__Clostridia_UCG-014	f__Clostridia_UCG-014
				asv01285	Bin026	DL	0.000168963	p__Bacteroidota	c__Bacteroidia	o__Bacteroidales	f__un_o__o__Bacteroidales
				asv01286	Bin088	DL	0.000159101	p__Firmicutes	c__Clostridia	o__Oscillospirales	f__[Eubacterium]_coprostanoligenes_group
				asv01287	Bin087	DR	0.000186056	p__Firmicutes	c__Clostridia	o__Monoglobales	f__Monoglobaceae
				asv01288	Bin019	DR	0.000170935	p__Firmicutes	c__Clostridia	o__Peptostreptococcales-Tissierellales	f__Anaerovoracaceae
				asv01289	Bin143	DR	0.000209724	p__Firmicutes	c__Clostridia	o__Oscillospirales	f__[Clostridium]_methylpentosum_group
				asv01290	Bin002	DL	0.000218271	p__Bacteroidota	c__Bacteroidia	o__Bacteroidales	f__Barnesiellaceae
				asv01291	Bin122	HoS	0.000178167	p__Firmicutes	c__Clostridia	o__Oscillospirales	f__Oscillospiraceae
				asv01292	Bin054	DR	0.000193946	p__Firmicutes	c__Clostridia	o__Oscillospirales	f__[Eubacterium]_coprostanoligenes_group
				asv01293	Bin111	DL	0.000188029	p__Firmicutes	c__Clostridia	o__Oscillospirales	f__UCG-010
				asv01294	Bin155	DL	0.000191316	p__Firmicutes	c__Clostridia	o__Oscillospirales	f__Oscillospiraceae
				asv01296	Bin006	DL	0.000159101	p__Firmicutes	c__Clostridia	o__Oscillospirales	f__Ruminococcaceae
				asv01297	Bin001	HoS	0.000185399	p__Firmicutes	c__Clostridia	o__Oscillospirales	f__Oscillospiraceae
				asv01298	Bin043	HoS	0.000193288	p__Firmicutes	c__Clostridia	o__Lachnospirales	f__Lachnospiraceae
				asv01299	Bin154	DL	0.000180139	p__Firmicutes	c__Clostridia	o__Oscillospirales	f__UCG-010
				asv01300	Bin088	DL	0.000188029	p__Firmicutes	c__Clostridia	o__Oscillospirales	f__[Eubacterium]_coprostanoligenes_group
				asv01303	Bin115	DL	0.000189344	p__Firmicutes	c__Clostridia	o__Clostridia_UCG-014	f__Clostridia_UCG-014
				asv01304	Bin018	DL	0.000180797	p__Firmicutes	c__Clostridia	o__Oscillospirales	f__[Eubacterium]_coprostanoligenes_group
				asv01305	Bin125	DL	0.000187371	p__Cyanobacteria	c__Vampirivibrionia	o__Gastranaerophilales	f__Gastranaerophilales
				asv01306	Bin198	DR	6.57e-07	p__Proteobacteria	c__Alphaproteobacteria	o__Rhizobiales	f__Beijerinckiaceae
				asv01307	Bin116	HoS	0.000220901	p__Firmicutes	c__Clostridia	o__Oscillospirales	f__Ruminococcaceae
				asv01308	Bin076	DL	0.000185399	p__Firmicutes	c__Clostridia	o__Christensenellales	f__Christensenellaceae
				asv01309	Bin135	DL	0.000198548	p__Firmicutes	c__Clostridia	o__Oscillospirales	f__UCG-010
				asv01310	Bin078	DR	0.000179482	p__Firmicutes	c__Clostridia	o__Clostridia_UCG-014	f__Clostridia_UCG-014
				asv01311	Bin018	DL	0.000182769	p__Firmicutes	c__Clostridia	o__Oscillospirales	f__[Eubacterium]_coprostanoligenes_group
				asv01312	Bin054	DR	0.000189344	p__Firmicutes	c__Clostridia	o__Oscillospirales	f__[Eubacterium]_coprostanoligenes_group
				asv01313	Bin109	DR	0.000201835	p__Firmicutes	c__Clostridia	o__Monoglobales	f__Monoglobaceae
				asv01315	Bin095	DL	0.000189344	p__Firmicutes	c__Bacilli	o__Bacillales	f__Bacillaceae
				asv01316	Bin173	HoS	0.00017488	p__Firmicutes	c__Bacilli	o__RF39	f__RF39
				asv01317	Bin083	HoS	0.000204465	p__Firmicutes	c__Clostridia	o__Oscillospirales	f__UCG-010
				asv01318	Bin041	DR	0.000178824	p__Firmicutes	c__Clostridia	o__Christensenellales	f__Christensenellaceae
				asv01319	Bin167	DL	0.00019789	p__Firmicutes	c__Clostridia	o__Oscillospirales	f__Butyricicoccaceae
				asv01323	Bin005	DL	0.000178167	p__Firmicutes	c__Clostridia	o__Oscillospirales	f__Oscillospiraceae
				asv01324	Bin050	DL	0.000201835	p__Firmicutes	c__Clostridia	o__Oscillospirales	f__Ruminococcaceae
				asv01325	Bin023	DL	0.000195918	p__Bacteroidota	c__Bacteroidia	o__Bacteroidales	f__Rikenellaceae
				asv01326	Bin103	DL	0.000175537	p__Firmicutes	c__Clostridia	o__Clostridia_UCG-014	f__Clostridia_UCG-014
				asv01327	Bin178	DR	0.000191973	p__Firmicutes	c__Clostridia	o__Oscillospirales	f__UCG-010
				asv01328	Bin111	DL	0.00017751	p__Firmicutes	c__Clostridia	o__Oscillospirales	f__UCG-010
				asv01329	Bin035	DR	0.000188029	p__Firmicutes	c__Clostridia	o__Clostridia_UCG-014	f__Clostridia_UCG-014
				asv01331	Bin021	HoS	0.000168963	p__Firmicutes	c__Negativicutes	o__Acidaminococcales	f__Acidaminococcaceae
				asv01332	Bin138	DL	0.000185399	p__Firmicutes	c__Clostridia	o__Oscillospirales	f__UCG-010
				asv01333	Bin005	DL	0.000187371	p__Firmicutes	c__Clostridia	o__Oscillospirales	f__Oscillospiraceae
				asv01334	Bin134	DL	0.000161731	p__Firmicutes	c__Bacilli	o__RF39	f__RF39
				asv01335	Bin016	HoS	0.000174222	p__Verrucomicrobiota	c__Verrucomicrobiae	o__Verrucomicrobiales	f__Akkermansiaceae
				asv01336	Bin008	DR	0.000195918	p__Firmicutes	c__Clostridia	o__Lachnospirales	f__Lachnospiraceae
				asv01337	Bin047	DL	0.000186714	p__Firmicutes	c__Clostridia	o__Christensenellales	f__Christensenellaceae
				asv01339	Bin055	DL	0.000162388	p__Firmicutes	c__Clostridia	o__Oscillospirales	f__Ruminococcaceae
				asv01340	Bin001	HoS	0.000178167	p__Firmicutes	c__Clostridia	o__Oscillospirales	f__Oscillospiraceae
				asv01341	Bin012	DL	0.000157786	p__Firmicutes	c__Clostridia	o__Lachnospirales	f__Lachnospiraceae
				asv01342	Bin202	DR	1.31e-06	p__Actinobacteriota	c__Acidimicrobiia	o__Microtrichales	f__Iamiaceae
				asv01343	Bin197	DR	3.29e-06	p__Actinobacteriota	c__Actinobacteria	o__Frankiales	f__Geodermatophilaceae
				asv01345	Bin001	HoS	0.000185399	p__Firmicutes	c__Clostridia	o__Oscillospirales	f__Oscillospiraceae
				asv01346	Bin160	DL	0.000183427	p__Proteobacteria	c__Alphaproteobacteria	o__Rhodospirillales	f__un_o__o__Rhodospirillales
				asv01347	Bin082	DR	0.000190001	p__Firmicutes	c__Clostridia	o__Peptostreptococcales-Tissierellales	f__Anaerovoracaceae
				asv01348	Bin026	DL	0.000202492	p__Bacteroidota	c__Bacteroidia	o__Bacteroidales	f__un_o__o__Bacteroidales
				asv01349	Bin004	DL	0.000235365	p__Bacteroidota	c__Bacteroidia	o__Bacteroidales	f__p-251-o5
				asv01350	Bin028	DR	0.000191973	p__Firmicutes	c__Clostridia	o__Oscillospirales	f__Oscillospiraceae
				asv01351	Bin063	HoS	0.000178824	p__Firmicutes	c__Bacilli	o__Lactobacillales	f__Streptococcaceae
				asv01352	Bin064	DR	0.00017488	p__Firmicutes	c__Clostridia	o__Oscillospirales	f__Ruminococcaceae
				asv01353	Bin008	DR	0.000176852	p__Firmicutes	c__Clostridia	o__Lachnospirales	f__Lachnospiraceae
				asv01354	Bin078	DR	0.000159759	p__Firmicutes	c__Clostridia	o__Clostridia_UCG-014	f__Clostridia_UCG-014
				asv01355	Bin182	DL	0.000184741	p__Firmicutes	c__Clostridia	o__Clostridia_UCG-014	f__Clostridia_UCG-014
				asv01356	Bin176	DR	0.000172907	p__Firmicutes	c__Clostridia	o__Christensenellales	f__Christensenellaceae
				asv01357	Bin014	DL	0.000180139	p__Bacteroidota	c__Bacteroidia	o__Bacteroidales	f__Bacteroidaceae
				asv01358	Bin142	HoS	0.000173565	p__Firmicutes	c__Bacilli	o__RF39	f__RF39
				asv01359	Bin003	HoS	0.000137406	p__Firmicutes	c__Clostridia	o__Christensenellales	f__Christensenellaceae
				asv01360	Bin160	DL	0.000178824	p__Proteobacteria	c__Alphaproteobacteria	o__Rhodospirillales	f__un_o__o__Rhodospirillales
				asv01361	Bin140	DR	0.000179482	p__Firmicutes	c__Clostridia	o__Christensenellales	f__Christensenellaceae
				asv01362	Bin178	DR	0.000167648	p__Firmicutes	c__Clostridia	o__Oscillospirales	f__UCG-010
				asv01363	Bin062	DL	0.000154499	p__Firmicutes	c__Clostridia	o__Oscillospirales	f__[Eubacterium]_coprostanoligenes_group
				asv01364	Bin006	DL	0.00020315	p__Firmicutes	c__Clostridia	o__Oscillospirales	f__Ruminococcaceae
				asv01367	Bin154	DL	0.00016962	p__Firmicutes	c__Clostridia	o__Oscillospirales	f__UCG-010
				asv01368	Bin152	DL	0.000183427	p__Firmicutes	c__Clostridia	o__Clostridia_UCG-014	f__Clostridia_UCG-014
				asv01371	Bin012	DL	0.000189344	p__Firmicutes	c__Clostridia	o__Lachnospirales	f__Lachnospiraceae
				asv01372	Bin148	DR	0.000162388	p__Firmicutes	c__Bacilli	o__RF39	f__RF39
				asv01374	Bin079	DR	0.000179482	p__Firmicutes	c__Clostridia	o__Monoglobales	f__Monoglobaceae
				asv01375	Bin067	DL	0.000168305	p__Firmicutes	c__Clostridia	o__Lachnospirales	f__Lachnospiraceae
				asv01376	Bin127	DR	0.000188029	p__Firmicutes	c__Clostridia	o__Oscillospirales	f__Oscillospiraceae
				asv01377	Bin113	DR	0.000174222	p__Firmicutes	c__Clostridia	o__Oscillospirales	f__Hungateiclostridiaceae
				asv01378	Bin099	DR	0.000197233	p__Firmicutes	c__Bacilli	o__RF39	f__RF39
				asv01381	Bin028	DR	0.000165018	p__Firmicutes	c__Clostridia	o__Oscillospirales	f__Oscillospiraceae
				asv01383	Bin145	DR	0.000188029	p__Firmicutes	c__Clostridia	o__Monoglobales	f__Monoglobaceae
				asv01384	Bin005	DL	0.000157129	p__Firmicutes	c__Clostridia	o__Oscillospirales	f__Oscillospiraceae
				asv01385	Bin136	HoS	2.63e-06	p__Acidobacteriota	c__Blastocatellia	o__Blastocatellales	f__Blastocatellaceae
				asv01386	Bin142	HoS	0.000188686	p__Firmicutes	c__Bacilli	o__RF39	f__RF39
				asv01387	Bin064	DR	0.000180797	p__Firmicutes	c__Clostridia	o__Oscillospirales	f__Ruminococcaceae
				asv01388	Bin072	DR	0.000170278	p__Firmicutes	c__Clostridia	o__Oscillospirales	f__Oscillospiraceae
				asv01389	Bin197	DR	3.94e-06	p__Actinobacteriota	c__Actinobacteria	o__Frankiales	f__Geodermatophilaceae
				asv01390	Bin080	HoS	0.000165676	p__Firmicutes	c__Clostridia	o__Monoglobales	f__Monoglobaceae
				asv01391	Bin092	DL	0.00017488	p__Firmicutes	c__Clostridia	o__Oscillospirales	f__UCG-010
				asv01392	Bin061	DL	0.000170935	p__Firmicutes	c__Clostridia	o__Lachnospirales	f__Lachnospiraceae
				asv01393	Bin012	DL	0.000173565	p__Firmicutes	c__Clostridia	o__Lachnospirales	f__Lachnospiraceae
				asv01394	Bin006	DL	0.00017751	p__Firmicutes	c__Clostridia	o__Oscillospirales	f__Ruminococcaceae
				asv01395	Bin060	DL	0.000188686	p__Patescibacteria	c__Saccharimonadia	o__Saccharimonadales	f__Saccharimonadaceae
				asv01396	Bin035	DR	0.000175537	p__Firmicutes	c__Clostridia	o__Clostridia_UCG-014	f__Clostridia_UCG-014
				asv01397	Bin066	DR	0.00019789	p__Firmicutes	c__Clostridia	o__Oscillospirales	f__Butyricicoccaceae
				asv01398	Bin014	DL	0.000184741	p__Bacteroidota	c__Bacteroidia	o__Bacteroidales	f__Bacteroidaceae
				asv01400	Bin049	DL	0.00014924	p__Firmicutes	c__Clostridia	o__Peptococcales	f__Peptococcaceae
				asv01401	Bin080	HoS	0.000163046	p__Firmicutes	c__Clostridia	o__Monoglobales	f__Monoglobaceae
				asv01402	Bin072	DR	0.000180139	p__Firmicutes	c__Clostridia	o__Oscillospirales	f__Oscillospiraceae
				asv01403	Bin112	DR	0.00016962	p__Firmicutes	c__Clostridia	o__Monoglobales	f__Monoglobaceae
				asv01404	Bin106	DL	0.00020052	p__Bacteroidota	c__Bacteroidia	o__Bacteroidales	f__Rikenellaceae
				asv01405	Bin082	DR	0.000165018	p__Firmicutes	c__Clostridia	o__Peptostreptococcales-Tissierellales	f__Anaerovoracaceae
				asv01406	Bin121	HoS	0.000176195	p__Firmicutes	c__Clostridia	o__Peptostreptococcales-Tissierellales	f__Anaerovoracaceae
				asv01407	Bin033	HoS	0.000178824	p__Firmicutes	c__Clostridia	o__Christensenellales	f__Christensenellaceae
				asv01408	Bin137	DL	0.000188029	p__Firmicutes	c__Clostridia	o__Lachnospirales	f__Lachnospiraceae
				asv01409	Bin087	DR	0.000165676	p__Firmicutes	c__Clostridia	o__un_c__c__Clostridia	f__un_c__c__Clostridia
				asv01410	Bin017	DL	0.000175537	p__Bacteroidota	c__Bacteroidia	o__Bacteroidales	f__Bacteroidaceae
				asv01413	Bin096	DR	0.000152527	p__Firmicutes	c__Clostridia	o__Lachnospirales	f__Lachnospiraceae
				asv01414	Bin048	DL	0.000165018	p__Firmicutes	c__Clostridia	o__Christensenellales	f__Christensenellaceae
				asv01417	Bin104	DL	0.000147267	p__Firmicutes	c__Clostridia	o__Oscillospirales	f__Ruminococcaceae
				asv01418	Bin071	DL	0.000183427	p__Firmicutes	c__Clostridia	o__Oscillospirales	f__UCG-010
				asv01419	Bin067	DL	0.000190658	p__Firmicutes	c__Clostridia	o__Lachnospirales	f__Lachnospiraceae
				asv01420	Bin093	DL	0.000162388	p__Firmicutes	c__Clostridia	o__Oscillospirales	f__UCG-010
				asv01421	Bin144	DR	0.000166333	p__Firmicutes	c__Clostridia	o__Oscillospirales	f__UCG-010
				asv01422	Bin048	DL	0.000159101	p__Firmicutes	c__Clostridia	o__Christensenellales	f__Christensenellaceae
				asv01424	Bin106	DL	0.000178824	p__Bacteroidota	c__Bacteroidia	o__Bacteroidales	f__Rikenellaceae
				asv01426	Bin092	DL	0.000178824	p__Firmicutes	c__Clostridia	o__Oscillospirales	f__UCG-010
				asv01427	Bin112	DR	0.000171593	p__Firmicutes	c__Clostridia	o__Monoglobales	f__Monoglobaceae
				asv01428	Bin020	DR	0.000191316	p__Firmicutes	c__Clostridia	o__Oscillospirales	f__Oscillospiraceae
				asv01429	Bin015	DL	0.000145952	p__Firmicutes	c__Clostridia	o__Monoglobales	f__Monoglobaceae
				asv01430	Bin037	HoS	0.00016699	p__Firmicutes	c__Clostridia	o__Clostridia_UCG-014	f__Clostridia_UCG-014
				asv01431	Bin045	DL	0.000151212	p__Firmicutes	c__Clostridia	o__Lachnospirales	f__Lachnospiraceae
				asv01432	Bin065	DL	0.000187371	p__Bacteroidota	c__Bacteroidia	o__Bacteroidales	f__Rikenellaceae
				asv01433	Bin200	DR	6.57e-07	p__Actinobacteriota	c__Actinobacteria	o__Propionibacteriales	f__Nocardioidaceae
				asv01435	Bin086	DR	0.000182769	p__Firmicutes	c__Clostridia	o__Oscillospirales	f__UCG-010
				asv01436	Bin113	DR	0.000170935	p__Firmicutes	c__Clostridia	o__Oscillospirales	f__Hungateiclostridiaceae
				asv01437	Bin048	DL	0.000171593	p__Firmicutes	c__Clostridia	o__Christensenellales	f__Christensenellaceae
				asv01438	Bin156	DL	0.000153842	p__Firmicutes	c__un_p__p__Firmicutes	o__un_p__p__Firmicutes	f__un_p__p__Firmicutes
				asv01439	Bin162	DL	0.000172907	p__Firmicutes	c__Clostridia	o__Clostridia_UCG-014	f__Clostridia_UCG-014
				asv01441	Bin171	DR	0.000161073	p__Firmicutes	c__Clostridia	o__Oscillospirales	f__un_o__o__Oscillospirales
				asv01442	Bin012	DL	0.000149897	p__Firmicutes	c__Clostridia	o__Lachnospirales	f__Lachnospiraceae
				asv01443	Bin116	HoS	0.000174222	p__Firmicutes	c__Clostridia	o__Oscillospirales	f__Ruminococcaceae
				asv01444	Bin159	DR	0.000170935	p__Firmicutes	c__Clostridia	o__un_c__c__Clostridia	f__un_c__c__Clostridia
				asv01446	Bin025	DL	0.000159759	p__Bacteroidota	c__Bacteroidia	o__Bacteroidales	f__Rikenellaceae
				asv01447	Bin131	DL	0.000180139	p__Firmicutes	c__Bacilli	o__RF39	f__RF39
				asv01451	Bin005	DL	0.000187371	p__Firmicutes	c__Clostridia	o__Oscillospirales	f__Oscillospiraceae
				asv01452	Bin011	DL	0.000186056	p__Bacteroidota	c__Bacteroidia	o__Bacteroidales	f__Rikenellaceae
				asv01453	Bin002	DL	0.000160416	p__Bacteroidota	c__Bacteroidia	o__Bacteroidales	f__Barnesiellaceae
				asv01455	Bin015	DL	0.000190001	p__Firmicutes	c__Clostridia	o__Monoglobales	f__Monoglobaceae
				asv01456	Bin005	DL	0.00014924	p__Firmicutes	c__Clostridia	o__Oscillospirales	f__Oscillospiraceae
				asv01457	Bin079	DR	0.000189344	p__Firmicutes	c__Clostridia	o__Monoglobales	f__Monoglobaceae
				asv01461	Bin005	DL	0.000185399	p__Firmicutes	c__Clostridia	o__Oscillospirales	f__Oscillospiraceae
				asv01462	Bin147	DL	0.00017751	p__Firmicutes	c__Clostridia	o__Clostridia_vadinBB60_group	f__Clostridia_vadinBB60_group
				asv01463	Bin168	DL	0.00014135	p__Firmicutes	c__Bacilli	o__Izemoplasmatales	f__Izemoplasmatales
				asv01464	Bin094	DL	0.000155814	p__Firmicutes	c__Clostridia	o__Christensenellales	f__Christensenellaceae
				asv01465	Bin050	DL	0.000154499	p__Firmicutes	c__Clostridia	o__Oscillospirales	f__Ruminococcaceae
				asv01466	Bin013	DL	0.00017751	p__Actinobacteriota	c__Actinobacteria	o__Micrococcales	f__un_o__o__Micrococcales
				asv01467	Bin068	DL	0.00014661	p__Firmicutes	c__Clostridia	o__Oscillospirales	f__Ruminococcaceae
				asv01468	Bin001	HoS	0.000155156	p__Firmicutes	c__Clostridia	o__Oscillospirales	f__Oscillospiraceae
				asv01469	Bin155	DL	0.000178824	p__Firmicutes	c__Clostridia	o__Oscillospirales	f__Oscillospiraceae
				asv01470	Bin092	DL	0.00017488	p__Firmicutes	c__Clostridia	o__Oscillospirales	f__UCG-010
				asv01471	Bin191	DL	6.57e-07	p__Actinobacteriota	c__Actinobacteria	o__Pseudonocardiales	f__Pseudonocardiaceae
				asv01472	Bin118	DL	0.000176195	p__Firmicutes	c__Clostridia	o__Oscillospirales	f__Ruminococcaceae
				asv01473	Bin015	DL	0.000154499	p__Firmicutes	c__Clostridia	o__Monoglobales	f__Monoglobaceae
				asv01474	Bin020	DR	0.000178824	p__Firmicutes	c__Clostridia	o__Oscillospirales	f__Oscillospiraceae
				asv01475	Bin067	DL	0.000159759	p__Firmicutes	c__Clostridia	o__Lachnospirales	f__Lachnospiraceae
				asv01476	Bin093	DL	0.000178824	p__Firmicutes	c__Clostridia	o__Oscillospirales	f__UCG-010
				asv01477	Bin109	DR	0.000163046	p__Firmicutes	c__Clostridia	o__Monoglobales	f__Monoglobaceae
				asv01478	Bin013	DL	1.51e-05	p__Actinobacteriota	c__Actinobacteria	o__Micrococcales	f__Microbacteriaceae
				asv01479	Bin008	DR	0.000159101	p__Firmicutes	c__Clostridia	o__Lachnospirales	f__Lachnospiraceae
				asv01480	Bin003	HoS	0.000163703	p__Firmicutes	c__Clostridia	o__Christensenellales	f__Christensenellaceae
				asv01482	Bin033	HoS	0.000163703	p__Firmicutes	c__Clostridia	o__Christensenellales	f__Christensenellaceae
				asv01483	Bin139	DR	0.000168305	p__Firmicutes	c__Clostridia	o__Oscillospirales	f__Ruminococcaceae
				asv01484	Bin071	DL	0.000161731	p__Firmicutes	c__Clostridia	o__Oscillospirales	f__UCG-010
				asv01485	Bin043	HoS	0.00016962	p__Firmicutes	c__Clostridia	o__Lachnospirales	f__Lachnospiraceae
				asv01486	Bin020	DR	0.000152527	p__Firmicutes	c__Clostridia	o__Oscillospirales	f__Oscillospiraceae
				asv01488	Bin046	DL	0.000150554	p__Firmicutes	c__Clostridia	o__Clostridia_UCG-014	f__Clostridia_UCG-014
				asv01489	Bin062	DL	0.000168305	p__Firmicutes	c__Clostridia	o__Oscillospirales	f__[Eubacterium]_coprostanoligenes_group
				asv01490	Bin160	DL	0.000161731	p__Proteobacteria	c__Alphaproteobacteria	o__Rhodospirillales	f__un_o__o__Rhodospirillales
				asv01492	Bin002	DL	0.000208409	p__Bacteroidota	c__Bacteroidia	o__Bacteroidales	f__Muribaculaceae
				asv01494	Bin057	DR	0.00014135	p__Firmicutes	c__Clostridia	o__Monoglobales	f__Monoglobaceae
				asv01495	Bin108	DR	0.000139378	p__Firmicutes	c__Clostridia	o__Lachnospirales	f__Lachnospiraceae
				asv01496	Bin012	DL	0.000131489	p__Firmicutes	c__Clostridia	o__Lachnospirales	f__Lachnospiraceae
				asv01497	Bin041	DR	0.000165676	p__Firmicutes	c__Clostridia	o__Christensenellales	f__Christensenellaceae
				asv01498	Bin046	DL	0.000155156	p__Firmicutes	c__Clostridia	o__Clostridia_UCG-014	f__Clostridia_UCG-014
				asv01499	Bin020	DR	0.000136091	p__Firmicutes	c__Clostridia	o__Oscillospirales	f__Oscillospiraceae
				asv01500	Bin173	HoS	0.00014398	p__Firmicutes	c__Bacilli	o__RF39	f__RF39
				asv01502	Bin099	DR	0.000156471	p__Firmicutes	c__Bacilli	o__RF39	f__RF39
				asv01504	Bin136	HoS	6.57e-07	p__Acidobacteriota	c__Blastocatellia	o__Blastocatellales	f__Blastocatellaceae
				asv01506	Bin176	DR	0.000157786	p__Firmicutes	c__Clostridia	o__Christensenellales	f__Christensenellaceae
				asv01507	Bin064	DR	0.000159101	p__Firmicutes	c__Clostridia	o__Oscillospirales	f__Ruminococcaceae
				asv01508	Bin074	DL	0.000158444	p__Firmicutes	c__Clostridia	o__Oscillospirales	f__UCG-010
				asv01509	Bin015	DL	0.000167648	p__Firmicutes	c__Clostridia	o__Monoglobales	f__Monoglobaceae
				asv01510	Bin096	DR	0.000157786	p__Firmicutes	c__Clostridia	o__Lachnospirales	f__Lachnospiraceae
				asv01511	Bin057	DR	0.000147267	p__Firmicutes	c__Clostridia	o__Monoglobales	f__Monoglobaceae
				asv01512	Bin106	DL	0.00014661	p__Bacteroidota	c__Bacteroidia	o__Bacteroidales	f__Rikenellaceae
				asv01514	Bin139	DR	0.000144637	p__Firmicutes	c__Clostridia	o__Oscillospirales	f__Ruminococcaceae
				asv01515	Bin006	DL	0.000173565	p__Firmicutes	c__Clostridia	o__Oscillospirales	f__Ruminococcaceae
				asv01516	Bin138	DL	0.00014924	p__Firmicutes	c__Clostridia	o__Oscillospirales	f__UCG-010
				asv01517	Bin012	DL	0.000165018	p__Firmicutes	c__Clostridia	o__Lachnospirales	f__Lachnospiraceae
				asv01518	Bin134	DL	0.000132803	p__Firmicutes	c__Bacilli	o__RF39	f__RF39
				asv01519	Bin039	HoS	0.000186714	p__Firmicutes	c__Clostridia	o__Oscillospirales	f__Oscillospiraceae
				asv01520	Bin133	DR	0.00016962	p__Firmicutes	c__Clostridia	o__Clostridia_UCG-014	f__Clostridia_UCG-014
				asv01521	Bin083	HoS	0.000165676	p__Firmicutes	c__Clostridia	o__Oscillospirales	f__UCG-010
				asv01522	Bin009	DL	0.000143323	p__Firmicutes	c__Clostridia	o__Lachnospirales	f__Lachnospiraceae
				asv01523	Bin015	DL	0.000152527	p__Firmicutes	c__Clostridia	o__Monoglobales	f__Monoglobaceae
				asv01524	Bin124	DR	0.00017488	p__Firmicutes	c__Clostridia	o__Oscillospirales	f__UCG-010
				asv01525	Bin109	DR	0.000145295	p__Firmicutes	c__Clostridia	o__Monoglobales	f__Monoglobaceae
				asv01526	Bin069	DR	0.000176195	p__Firmicutes	c__Clostridia	o__Oscillospirales	f__Oscillospiraceae
				asv01527	Bin001	HoS	0.000168305	p__Firmicutes	c__Clostridia	o__Oscillospirales	f__Oscillospiraceae
				asv01528	Bin159	DR	0.000159759	p__Firmicutes	c__Clostridia	o__un_c__c__Clostridia	f__un_c__c__Clostridia
				asv01529	Bin201	DR	3.29e-06	p__Actinobacteriota	c__Actinobacteria	o__Micromonosporales	f__Micromonosporaceae
				asv01531	Bin020	DR	0.000157129	p__Firmicutes	c__Clostridia	o__Oscillospirales	f__Oscillospiraceae
				asv01532	Bin036	DL	0.000159101	p__Firmicutes	c__Clostridia	o__Christensenellales	f__Christensenellaceae
				asv01533	Bin062	DL	0.000170935	p__Firmicutes	c__Clostridia	o__Oscillospirales	f__[Eubacterium]_coprostanoligenes_group
				asv01534	Bin040	DL	0.00014135	p__Firmicutes	c__Clostridia	o__Christensenellales	f__Christensenellaceae
				asv01535	Bin034	DR	0.000154499	p__Firmicutes	c__Clostridia	o__Oscillospirales	f__Oscillospiraceae
				asv01536	Bin117	DR	0.000159101	p__Firmicutes	c__Clostridia	o__Oscillospirales	f__UCG-010
				asv01537	Bin101	DR	0.000142008	p__Firmicutes	c__Clostridia	o__Oscillospirales	f__UCG-010
				asv01538	Bin075	HoS	0.000136091	p__Firmicutes	c__Clostridia	o__Oscillospirales	f__Oscillospiraceae
				asv01539	Bin083	HoS	0.000153184	p__Firmicutes	c__Clostridia	o__Oscillospirales	f__UCG-010
				asv01540	Bin137	DL	0.000175537	p__Firmicutes	c__Clostridia	o__Lachnospirales	f__Lachnospiraceae
				asv01541	Bin074	DL	0.000156471	p__Firmicutes	c__Clostridia	o__Oscillospirales	f__UCG-010
				asv01542	Bin094	DL	0.00017225	p__Firmicutes	c__Clostridia	o__Christensenellales	f__Christensenellaceae
				asv01543	Bin046	DL	0.000140035	p__Firmicutes	c__Clostridia	o__Clostridia_UCG-014	f__Clostridia_UCG-014
				asv01544	Bin050	DL	0.000181454	p__Firmicutes	c__Clostridia	o__Oscillospirales	f__Ruminococcaceae
				asv01545	Bin031	HoS	0.000139378	p__Firmicutes	c__Clostridia	o__Clostridia_UCG-014	f__Clostridia_UCG-014
				asv01546	Bin104	DL	0.000142665	p__Firmicutes	c__Clostridia	o__Oscillospirales	f__Ruminococcaceae
				asv01550	Bin039	HoS	0.000155156	p__Firmicutes	c__Clostridia	o__Oscillospirales	f__Oscillospiraceae
				asv01551	Bin092	DL	0.00014398	p__Firmicutes	c__Clostridia	o__Oscillospirales	f__UCG-010
				asv01552	Bin093	DL	0.000165676	p__Firmicutes	c__Clostridia	o__Oscillospirales	f__UCG-010
				asv01553	Bin072	DR	0.000178824	p__Firmicutes	c__Clostridia	o__Oscillospirales	f__Oscillospiraceae
				asv01554	Bin037	HoS	0.000151212	p__Firmicutes	c__Clostridia	o__Clostridia_UCG-014	f__Clostridia_UCG-014
				asv01555	Bin040	DL	0.000145952	p__Firmicutes	c__Clostridia	o__Christensenellales	f__Christensenellaceae
				asv01556	Bin090	DL	0.000148582	p__Firmicutes	c__Clostridia	o__Clostridia_UCG-014	f__Clostridia_UCG-014
				asv01557	Bin059	DR	0.000158444	p__Firmicutes	c__Clostridia	o__Clostridia_UCG-014	f__Clostridia_UCG-014
				asv01558	Bin198	DR	6.57e-07	p__Proteobacteria	c__Alphaproteobacteria	o__Rhizobiales	f__un_o__o__Rhizobiales
				asv01559	Bin010	HoS	0.000151212	p__Firmicutes	c__Clostridia	o__Oscillospirales	f__[Eubacterium]_coprostanoligenes_group
				asv01560	Bin105	DR	0.000154499	p__Firmicutes	c__Clostridia	o__Lachnospirales	f__Lachnospiraceae
				asv01561	Bin181	DL	0.000147267	p__Firmicutes	c__Clostridia	o__Christensenellales	f__Christensenellaceae
				asv01562	Bin043	HoS	0.000144637	p__Firmicutes	c__Clostridia	o__Lachnospirales	f__Lachnospiraceae
				asv01563	Bin095	DL	0.000163703	p__Firmicutes	c__Bacilli	o__Erysipelotrichales	f__Erysipelotrichaceae
				asv01564	Bin093	DL	0.000159759	p__Firmicutes	c__Clostridia	o__Oscillospirales	f__UCG-010
				asv01565	Bin147	DL	0.000148582	p__Firmicutes	c__Clostridia	o__Clostridia_vadinBB60_group	f__Clostridia_vadinBB60_group
				asv01566	Bin198	DR	1.31e-06	p__Proteobacteria	c__Alphaproteobacteria	o__Caulobacterales	f__Caulobacteraceae
				asv01567	Bin161	DL	0.000162388	p__Firmicutes	c__Clostridia	o__Clostridia_UCG-014	f__Clostridia_UCG-014
				asv01568	Bin090	DL	0.000130831	p__Firmicutes	c__Clostridia	o__Clostridia_UCG-014	f__Clostridia_UCG-014
				asv01569	Bin050	DL	0.000179482	p__Firmicutes	c__Clostridia	o__Oscillospirales	f__Ruminococcaceae
				asv01570	Bin120	DR	0.00017751	p__Firmicutes	c__Clostridia	o__Oscillospirales	f__UCG-010
				asv01571	Bin199	DL	4.6e-06	p__Actinobacteriota	c__Actinobacteria	o__Propionibacteriales	f__Nocardioidaceae
				asv01572	Bin173	HoS	0.000154499	p__Firmicutes	c__Bacilli	o__RF39	f__RF39
				asv01573	Bin053	DL	0.000122942	p__Firmicutes	c__Clostridia	o__Lachnospirales	f__Lachnospiraceae
				asv01574	Bin161	DL	0.00017225	p__Firmicutes	c__Clostridia	o__Clostridia_UCG-014	f__Clostridia_UCG-014
				asv01575	Bin086	DR	0.000138063	p__Firmicutes	c__Clostridia	o__Oscillospirales	f__UCG-010
				asv01576	Bin107	DL	0.000145952	p__Patescibacteria	c__Saccharimonadia	o__Saccharimonadales	f__Saccharimonadaceae
				asv01577	Bin044	DR	0.000147267	p__Firmicutes	c__Clostridia	o__Oscillospirales	f__UCG-010
				asv01578	Bin049	DL	0.00014398	p__Firmicutes	c__Clostridia	o__Peptococcales	f__Peptococcaceae
				asv01579	Bin079	DR	0.000159101	p__Firmicutes	c__Clostridia	o__Monoglobales	f__Monoglobaceae
				asv01580	Bin138	DL	0.000162388	p__Firmicutes	c__Clostridia	o__Oscillospirales	f__UCG-010
				asv01581	Bin038	DL	0.000134118	p__Firmicutes	c__Clostridia	o__Lachnospirales	f__Lachnospiraceae
				asv01582	Bin167	DL	0.000168305	p__Firmicutes	c__Clostridia	o__Oscillospirales	f__Butyricicoccaceae
				asv01584	Bin018	DL	0.000139378	p__Firmicutes	c__Clostridia	o__Oscillospirales	f__[Eubacterium]_coprostanoligenes_group
				asv01585	Bin024	DL	0.000142008	p__Firmicutes	c__Clostridia	o__Christensenellales	f__Christensenellaceae
				asv01586	Bin011	DL	0.000184084	p__Bacteroidota	c__Bacteroidia	o__Bacteroidales	f__Rikenellaceae
				asv01587	Bin024	DL	0.000180139	p__Firmicutes	c__Clostridia	o__Christensenellales	f__Christensenellaceae
				asv01589	Bin083	HoS	0.000145295	p__Firmicutes	c__Clostridia	o__Oscillospirales	f__UCG-010
				asv01590	Bin027	DR	0.000142665	p__Firmicutes	c__Clostridia	o__Monoglobales	f__Monoglobaceae
				asv01591	Bin143	DR	0.000152527	p__Firmicutes	c__Clostridia	o__Oscillospirales	f__Ruminococcaceae
				asv01593	Bin020	DR	0.000147267	p__Firmicutes	c__Clostridia	o__Oscillospirales	f__Oscillospiraceae
				asv01594	Bin045	DL	0.000160416	p__Firmicutes	c__Clostridia	o__Lachnospirales	f__Lachnospiraceae
				asv01595	Bin009	DL	0.000128859	p__Firmicutes	c__Clostridia	o__Lachnospirales	f__Lachnospiraceae
				asv01596	Bin092	DL	0.000147267	p__Firmicutes	c__Clostridia	o__Oscillospirales	f__UCG-010
				asv01597	Bin024	DL	0.000155156	p__Firmicutes	c__Clostridia	o__Christensenellales	f__Christensenellaceae
				asv01598	Bin118	DL	0.000160416	p__Firmicutes	c__Clostridia	o__Oscillospirales	f__Ruminococcaceae
				asv01601	Bin012	DL	0.000143323	p__Firmicutes	c__Clostridia	o__Lachnospirales	f__Lachnospiraceae
				asv01602	Bin006	DL	0.000184084	p__Firmicutes	c__Clostridia	o__Oscillospirales	f__Ruminococcaceae
				asv01603	Bin118	DL	0.000161073	p__Firmicutes	c__Clostridia	o__Oscillospirales	f__Ruminococcaceae
				asv01605	Bin156	DL	0.00014924	p__Elusimicrobiota	c__Elusimicrobia	o__Elusimicrobiales	f__Elusimicrobiaceae
				asv01606	Bin117	DR	0.000133461	p__Firmicutes	c__Clostridia	o__Oscillospirales	f__UCG-010
				asv01607	Bin046	DL	0.000150554	p__Firmicutes	c__Clostridia	o__Clostridia_UCG-014	f__Clostridia_UCG-014
				asv01608	Bin032	HoS	0.000155156	p__Firmicutes	c__Clostridia	o__Lachnospirales	f__Lachnospiraceae
				asv01609	Bin120	DR	0.000147925	p__Firmicutes	c__Clostridia	o__Oscillospirales	f__UCG-010
				asv01610	Bin202	DR	6.57e-07	p__Actinobacteriota	c__Acidimicrobiia	o__Microtrichales	f__Ilumatobacteraceae
				asv01611	Bin202	DR	3.29e-06	p__Chloroflexi	c__Chloroflexia	o__Thermomicrobiales	f__JG30-KF-CM45
				asv01612	Bin030	HoS	0.000163046	p__Firmicutes	c__Clostridia	o__Lachnospirales	f__Lachnospiraceae
				asv01613	Bin060	DL	0.000128859	p__Patescibacteria	c__Saccharimonadia	o__Saccharimonadales	f__Saccharimonadaceae
				asv01615	Bin003	HoS	0.000143323	p__Firmicutes	c__Clostridia	o__Christensenellales	f__Christensenellaceae
				asv01616	Bin084	DL	0.000157129	p__Firmicutes	c__Clostridia	o__Oscillospirales	f__UCG-010
				asv01617	Bin074	DL	0.000137406	p__Firmicutes	c__Clostridia	o__Oscillospirales	f__UCG-010
				asv01618	Bin014	DL	0.000129516	p__Bacteroidota	c__Bacteroidia	o__Bacteroidales	f__Bacteroidaceae
				asv01619	Bin107	DL	0.000163046	p__Patescibacteria	c__Saccharimonadia	o__Saccharimonadales	f__Saccharimonadaceae
				asv01620	Bin088	DL	0.000130831	p__Firmicutes	c__Clostridia	o__Oscillospirales	f__[Eubacterium]_coprostanoligenes_group
				asv01621	Bin069	DR	0.000147925	p__Firmicutes	c__Clostridia	o__Oscillospirales	f__Oscillospiraceae
				asv01622	Bin003	HoS	0.000140693	p__Firmicutes	c__Clostridia	o__Christensenellales	f__Christensenellaceae
				asv01623	Bin068	DL	0.000149897	p__Firmicutes	c__Clostridia	o__Oscillospirales	f__Ruminococcaceae
				asv01624	Bin057	DR	0.000142008	p__Firmicutes	c__Clostridia	o__Monoglobales	f__Monoglobaceae
				asv01625	Bin046	DL	0.000144637	p__Firmicutes	c__Clostridia	o__Clostridia_UCG-014	f__Clostridia_UCG-014
				asv01626	Bin019	DR	0.000148582	p__Firmicutes	c__Clostridia	o__Peptostreptococcales-Tissierellales	f__Anaerovoracaceae
				asv01627	Bin119	HoS	0.000125572	p__Firmicutes	c__Clostridia	o__Oscillospirales	f__Butyricicoccaceae
				asv01628	Bin187	DL	0.00013872	p__Actinobacteriota	c__Coriobacteriia	o__Coriobacteriales	f__Atopobiaceae
				asv01629	Bin070	DR	0.00016962	p__Firmicutes	c__Clostridia	o__Lachnospirales	f__Lachnospiraceae
				asv01630	Bin068	DL	0.000136748	p__Firmicutes	c__Clostridia	o__Oscillospirales	f__Ruminococcaceae
				asv01632	Bin008	DR	0.000170935	p__Firmicutes	c__Clostridia	o__Lachnospirales	f__Lachnospiraceae
				asv01634	Bin005	DL	0.00016962	p__Firmicutes	c__Clostridia	o__Oscillospirales	f__Oscillospiraceae
				asv01635	Bin037	HoS	0.000134118	p__Firmicutes	c__Clostridia	o__Clostridia_UCG-014	f__Clostridia_UCG-014
				asv01636	Bin133	DR	0.000142665	p__Firmicutes	c__Clostridia	o__Clostridia_UCG-014	f__Clostridia_UCG-014
				asv01637	Bin151	DR	0.000153184	p__Firmicutes	c__Clostridia	o__Christensenellales	f__Christensenellaceae
				asv01638	Bin025	DL	0.000135433	p__Bacteroidota	c__Bacteroidia	o__Bacteroidales	f__Rikenellaceae
				asv01639	Bin008	DR	0.00014924	p__Firmicutes	c__Clostridia	o__Lachnospirales	f__Lachnospiraceae
				asv01640	Bin115	DL	0.000140693	p__Firmicutes	c__Clostridia	o__Clostridia_UCG-014	f__Clostridia_UCG-014
				asv01644	Bin005	DL	0.00014398	p__Firmicutes	c__Clostridia	o__Oscillospirales	f__Oscillospiraceae
				asv01645	Bin038	DL	0.00013872	p__Firmicutes	c__Clostridia	o__Lachnospirales	f__Lachnospiraceae
				asv01646	Bin099	DR	0.000153842	p__Firmicutes	c__Bacilli	o__RF39	f__RF39
				asv01647	Bin197	DR	1.31e-06	p__Actinobacteriota	c__Actinobacteria	o__Frankiales	f__Geodermatophilaceae
				asv01650	Bin147	DL	0.000145295	p__Firmicutes	c__Clostridia	o__Clostridia_vadinBB60_group	f__Clostridia_vadinBB60_group
				asv01651	Bin023	DL	0.000182112	p__Bacteroidota	c__Bacteroidia	o__Bacteroidales	f__Rikenellaceae
				asv01652	Bin076	DL	0.000147925	p__Firmicutes	c__Clostridia	o__Christensenellales	f__Christensenellaceae
				asv01653	Bin183	DL	6.57e-07	p__Proteobacteria	c__Alphaproteobacteria	o__Tistrellales	f__Geminicoccaceae
				asv01656	Bin155	DL	0.000149897	p__Firmicutes	c__Clostridia	o__Oscillospirales	f__Oscillospiraceae
				asv01657	Bin118	DL	0.000145295	p__Firmicutes	c__Clostridia	o__Oscillospirales	f__Ruminococcaceae
				asv01660	Bin020	DR	0.000142008	p__Firmicutes	c__Clostridia	o__Oscillospirales	f__Oscillospiraceae
				asv01661	Bin064	DR	0.000124257	p__Firmicutes	c__Clostridia	o__Oscillospirales	f__Ruminococcaceae
				asv01662	Bin001	HoS	0.00014135	p__Firmicutes	c__Clostridia	o__Oscillospirales	f__Oscillospiraceae
				asv01663	Bin112	DR	0.000138063	p__Firmicutes	c__Clostridia	o__Monoglobales	f__Monoglobaceae
				asv01664	Bin099	DR	0.000142665	p__Firmicutes	c__Bacilli	o__RF39	f__RF39
				asv01665	Bin198	DR	1.31e-06	p__Proteobacteria	c__Alphaproteobacteria	o__Rhodobacterales	f__Rhodobacteraceae
				asv01666	Bin144	DR	0.00014398	p__Firmicutes	c__Clostridia	o__Oscillospirales	f__UCG-010
				asv01667	Bin064	DR	0.000150554	p__Firmicutes	c__Clostridia	o__Oscillospirales	f__Ruminococcaceae
				asv01668	Bin162	DL	0.000140693	p__Firmicutes	c__Clostridia	o__Clostridia_UCG-014	f__Clostridia_UCG-014
				asv01669	Bin152	DL	0.00013872	p__Firmicutes	c__Clostridia	o__Clostridia_UCG-014	f__Clostridia_UCG-014
				asv01670	Bin057	DR	0.000145952	p__Firmicutes	c__Clostridia	o__Monoglobales	f__Monoglobaceae
				asv01671	Bin172	DL	0.000153842	p__Firmicutes	c__Clostridia	o__un_c__c__Clostridia	f__un_c__c__Clostridia
				asv01672	Bin084	DL	0.000126229	p__Firmicutes	c__Clostridia	o__Oscillospirales	f__UCG-010
				asv01673	Bin094	DL	0.000138063	p__Firmicutes	c__Clostridia	o__Christensenellales	f__Christensenellaceae
				asv01676	Bin001	HoS	0.000137406	p__Firmicutes	c__Clostridia	o__Oscillospirales	f__Oscillospiraceae
				asv01677	Bin090	DL	0.000125572	p__Firmicutes	c__Clostridia	o__Clostridia_UCG-014	f__Clostridia_UCG-014
				asv01678	Bin064	DR	0.000150554	p__Firmicutes	c__Clostridia	o__Oscillospirales	f__Ruminococcaceae
				asv01680	Bin012	DL	0.000131489	p__Firmicutes	c__Clostridia	o__Lachnospirales	f__Lachnospiraceae
				asv01681	Bin098	DL	0.000145952	p__Firmicutes	c__Clostridia	o__Monoglobales	f__Monoglobaceae
				asv01682	Bin098	DL	0.000144637	p__Firmicutes	c__Clostridia	o__Monoglobales	f__Monoglobaceae
				asv01683	Bin202	DR	6.57e-07	p__Actinobacteriota	c__Acidimicrobiia	o__un_c__c__Acidimicrobiia	f__un_c__c__Acidimicrobiia
				asv01684	Bin041	DR	0.000161073	p__Firmicutes	c__Clostridia	o__Christensenellales	f__Christensenellaceae
				asv01685	Bin150	DR	0.000132146	p__Firmicutes	c__Clostridia	o__un_c__c__Clostridia	f__un_c__c__Clostridia
				asv01686	Bin109	DR	0.000128859	p__Firmicutes	c__Clostridia	o__Monoglobales	f__Monoglobaceae
				asv01687	Bin077	HoS	0.000149897	p__Firmicutes	c__Clostridia	o__Monoglobales	f__Monoglobaceae
				asv01688	Bin012	DL	0.000170278	p__Firmicutes	c__Clostridia	o__Lachnospirales	f__Lachnospiraceae
				asv01689	Bin131	DL	0.000143323	p__Firmicutes	c__Bacilli	o__RF39	f__RF39
				asv01690	Bin001	HoS	0.00014135	p__Firmicutes	c__Clostridia	o__Oscillospirales	f__Oscillospiraceae
				asv01692	Bin166	DR	0.000136091	p__Firmicutes	c__Clostridia	o__un_c__c__Clostridia	f__un_c__c__Clostridia
				asv01693	Bin001	HoS	0.000138063	p__Firmicutes	c__Clostridia	o__Oscillospirales	f__Oscillospiraceae
				asv01694	Bin043	HoS	0.000143323	p__Firmicutes	c__Clostridia	o__Lachnospirales	f__Defluviitaleaceae
				asv01695	Bin087	DR	0.000132803	p__Firmicutes	c__Clostridia	o__Monoglobales	f__Monoglobaceae
				asv01696	Bin065	DL	0.00014661	p__Bacteroidota	c__Bacteroidia	o__Bacteroidales	f__Rikenellaceae
				asv01698	Bin123	DL	0.00014398	p__Firmicutes	c__Clostridia	o__Lachnospirales	f__Lachnospiraceae
				asv01699	Bin006	DL	0.000143323	p__Firmicutes	c__Clostridia	o__Oscillospirales	f__Ruminococcaceae
				asv01700	Bin140	DR	0.000126886	p__Firmicutes	c__Clostridia	o__Clostridia_vadinBB60_group	f__Clostridia_vadinBB60_group
				asv01701	Bin135	DL	0.000136091	p__Firmicutes	c__Clostridia	o__Oscillospirales	f__UCG-010
				asv01702	Bin156	DL	0.00011308	p__Firmicutes	c__Clostridia	o__un_c__c__Clostridia	f__un_c__c__Clostridia
				asv01703	Bin053	DL	0.00016962	p__Firmicutes	c__Clostridia	o__Lachnospirales	f__Lachnospiraceae
				asv01704	Bin154	DL	0.00014135	p__Firmicutes	c__Clostridia	o__Oscillospirales	f__UCG-010
				asv01705	Bin085	DL	0.000128201	p__Firmicutes	c__Clostridia	o__Lachnospirales	f__Lachnospiraceae
				asv01706	Bin200	DR	5.26e-06	p__Actinobacteriota	c__Actinobacteria	o__Propionibacteriales	f__Nocardioidaceae
				asv01708	Bin086	DR	0.000135433	p__Firmicutes	c__Clostridia	o__Oscillospirales	f__UCG-010
				asv01709	Bin202	DR	1.97e-06	p__Actinobacteriota	c__Acidimicrobiia	o__Microtrichales	f__un_o__o__Microtrichales
				asv01711	Bin077	HoS	0.000143323	p__Firmicutes	c__Clostridia	o__Monoglobales	f__Monoglobaceae
				asv01712	Bin005	DL	0.00013872	p__Firmicutes	c__Clostridia	o__Oscillospirales	f__Oscillospiraceae
				asv01713	Bin202	DR	6.57e-07	p__Chloroflexi	c__Anaerolineae	o__SBR1031	f__A4b
				asv01714	Bin133	DR	0.000140035	p__Firmicutes	c__Clostridia	o__Clostridia_UCG-014	f__Clostridia_UCG-014
				asv01715	Bin020	DR	0.000124257	p__Firmicutes	c__Clostridia	o__Oscillospirales	f__Oscillospiraceae
				asv01716	Bin140	DR	0.000132146	p__Firmicutes	c__Clostridia	o__Clostridia_vadinBB60_group	f__Clostridia_vadinBB60_group
				asv01717	Bin021	HoS	0.000136748	p__Firmicutes	c__Incertae_Sedis	o__DTU014	f__DTU014
				asv01718	Bin041	DR	0.000161731	p__Firmicutes	c__Clostridia	o__Christensenellales	f__Christensenellaceae
				asv01720	Bin046	DL	0.000144637	p__Firmicutes	c__Clostridia	o__Clostridia_UCG-014	f__Clostridia_UCG-014
				asv01721	Bin019	DR	0.000137406	p__Firmicutes	c__Clostridia	o__Peptostreptococcales-Tissierellales	f__Anaerovoracaceae
				asv01723	Bin124	DR	0.000126229	p__Firmicutes	c__Clostridia	o__Oscillospirales	f__UCG-010
				asv01724	Bin203	DR	6.57e-07	p__Actinobacteriota	c__Rubrobacteria	o__Rubrobacterales	f__Rubrobacteriaceae
				asv01726	Bin039	HoS	0.000129516	p__Firmicutes	c__Clostridia	o__Oscillospirales	f__Oscillospiraceae
				asv01727	Bin028	DR	0.000148582	p__Firmicutes	c__Clostridia	o__Oscillospirales	f__Oscillospiraceae
				asv01729	Bin050	DL	0.000128201	p__Firmicutes	c__Clostridia	o__Oscillospirales	f__Ruminococcaceae
				asv01730	Bin009	DL	0.000119655	p__Firmicutes	c__Clostridia	o__Lachnospirales	f__Lachnospiraceae
				asv01731	Bin064	DR	0.000130831	p__Firmicutes	c__Clostridia	o__Oscillospirales	f__Ruminococcaceae
				asv01732	Bin119	HoS	0.000137406	p__Firmicutes	c__Clostridia	o__Oscillospirales	f__Butyricicoccaceae
				asv01733	Bin015	DL	0.00013872	p__Firmicutes	c__Clostridia	o__Monoglobales	f__Monoglobaceae
				asv01735	Bin077	HoS	0.000113738	p__Firmicutes	c__Clostridia	o__Monoglobales	f__Monoglobaceae
				asv01737	Bin108	DR	0.000120312	p__Firmicutes	c__Clostridia	o__Lachnospirales	f__Lachnospiraceae
				asv01739	Bin098	DL	0.000130174	p__Firmicutes	c__Clostridia	o__Monoglobales	f__Monoglobaceae
				asv01740	Bin013	DL	0.000123599	p__Actinobacteriota	c__Actinobacteria	o__Micrococcales	f__Micrococcaceae
				asv01741	Bin011	DL	0.000145952	p__Bacteroidota	c__Bacteroidia	o__Bacteroidales	f__Rikenellaceae
				asv01743	Bin015	DL	0.00014398	p__Firmicutes	c__Clostridia	o__Monoglobales	f__Monoglobaceae
				asv01744	Bin047	DL	0.000147925	p__Firmicutes	c__Clostridia	o__Christensenellales	f__Christensenellaceae
				asv01745	Bin006	DL	0.000145952	p__Firmicutes	c__Clostridia	o__Oscillospirales	f__Ruminococcaceae
				asv01746	Bin204	DR	6.57e-07	p__Proteobacteria	c__Alphaproteobacteria	o__Acetobacterales	f__Acetobacteraceae
				asv01748	Bin051	HoS	0.000136091	p__Actinobacteriota	c__Coriobacteriia	o__Coriobacteriales	f__Eggerthellaceae
				asv01749	Bin093	DL	0.00013872	p__Firmicutes	c__Clostridia	o__Oscillospirales	f__UCG-010
				asv01750	Bin126	HoS	0.000147267	p__Desulfobacterota	c__Desulfovibrionia	o__Desulfovibrionales	f__Desulfovibrionaceae
				asv01751	Bin164	DR	0.000130831	p__Firmicutes	c__Clostridia	o__Oscillospirales	f__Ruminococcaceae
				asv01752	Bin020	DR	0.000142008	p__Firmicutes	c__Clostridia	o__Oscillospirales	f__Oscillospiraceae
				asv01753	Bin166	DR	0.000122284	p__Firmicutes	c__Clostridia	o__Monoglobales	f__Monoglobaceae
				asv01756	Bin128	DR	0.000130831	p__Firmicutes	c__Clostridia	o__Monoglobales	f__Monoglobaceae
				asv01757	Bin172	DL	0.000127544	p__Firmicutes	c__Clostridia	o__Christensenellales	f__Christensenellaceae
				asv01758	Bin197	DR	1.31e-06	p__Actinobacteriota	c__Actinobacteria	o__Frankiales	f__Geodermatophilaceae
				asv01759	Bin093	DL	0.000117025	p__Firmicutes	c__Clostridia	o__Oscillospirales	f__UCG-010
				asv01760	Bin048	DL	0.000140035	p__Firmicutes	c__Clostridia	o__Christensenellales	f__Christensenellaceae
				asv01761	Bin037	HoS	0.000122284	p__Firmicutes	c__Clostridia	o__Clostridia_UCG-014	f__Clostridia_UCG-014
				asv01762	Bin180	DL	0.00011834	p__Firmicutes	c__Clostridia	o__Oscillospirales	f__UCG-010
				asv01763	Bin131	DL	0.000115052	p__Firmicutes	c__Bacilli	o__RF39	f__RF39
				asv01764	Bin029	HoS	0.000132803	p__Firmicutes	c__Clostridia	o__Lachnospirales	f__Lachnospiraceae
				asv01765	Bin163	HoS	0.000111765	p__Firmicutes	c__Clostridia	o__Eubacteriales	f__Anaerofustaceae
				asv01766	Bin102	DL	0.000158444	p__Firmicutes	c__Clostridia	o__Monoglobales	f__Monoglobaceae
				asv01768	Bin062	DL	0.000132146	p__Firmicutes	c__Clostridia	o__Oscillospirales	f__[Eubacterium]_coprostanoligenes_group
				asv01770	Bin194	DL	0.000104533	p__Firmicutes	c__Clostridia	o__Clostridia_vadinBB60_group	f__Clostridia_vadinBB60_group
				asv01771	Bin154	DL	0.000132146	p__Firmicutes	c__Clostridia	o__Oscillospirales	f__UCG-010
				asv01774	Bin064	DR	0.000116367	p__Firmicutes	c__Clostridia	o__Oscillospirales	f__Ruminococcaceae
				asv01775	Bin040	DL	0.000145952	p__Firmicutes	c__Clostridia	o__Christensenellales	f__Christensenellaceae
				asv01776	Bin031	HoS	0.000140693	p__Firmicutes	c__Clostridia	o__Clostridia_UCG-014	f__Clostridia_UCG-014
				asv01777	Bin059	DR	0.000135433	p__Firmicutes	c__Clostridia	o__Clostridia_UCG-014	f__Clostridia_UCG-014
				asv01778	Bin025	DL	0.000145952	p__Bacteroidota	c__Bacteroidia	o__Bacteroidales	f__Rikenellaceae
				asv01779	Bin170	DR	0.000111108	p__Firmicutes	c__Clostridia	o__un_c__c__Clostridia	f__un_c__c__Clostridia
				asv01780	Bin001	HoS	0.000134118	p__Firmicutes	c__Clostridia	o__Oscillospirales	f__Oscillospiraceae
				asv01781	Bin199	DL	1.31e-05	p__Actinobacteriota	c__Actinobacteria	o__Propionibacteriales	f__Propionibacteriaceae
				asv01783	Bin045	DL	0.000126886	p__Firmicutes	c__Clostridia	o__Lachnospirales	f__Lachnospiraceae
				asv01784	Bin012	DL	0.000132803	p__Firmicutes	c__Clostridia	o__Lachnospirales	f__Lachnospiraceae
				asv01785	Bin144	DR	0.000151869	p__Firmicutes	c__Clostridia	o__Oscillospirales	f__un_o__o__Oscillospirales
				asv01786	Bin041	DR	0.000130831	p__Firmicutes	c__Clostridia	o__Christensenellales	f__Christensenellaceae
				asv01787	Bin039	HoS	0.000151212	p__Firmicutes	c__Clostridia	o__Oscillospirales	f__Oscillospiraceae
				asv01788	Bin069	DR	0.000134776	p__Firmicutes	c__Clostridia	o__Oscillospirales	f__Oscillospiraceae
				asv01791	Bin183	DL	6.57e-07	p__Proteobacteria	c__Alphaproteobacteria	o__Sphingomonadales	f__Sphingomonadaceae
				asv01793	Bin084	DL	0.000137406	p__Firmicutes	c__Clostridia	o__Oscillospirales	f__UCG-010
				asv01794	Bin136	HoS	0.000134776	p__Cyanobacteria	c__Vampirivibrionia	o__Gastranaerophilales	f__Gastranaerophilales
				asv01795	Bin113	DR	0.000158444	p__Firmicutes	c__Clostridia	o__Oscillospirales	f__Hungateiclostridiaceae
				asv01797	Bin112	DR	0.00011834	p__Firmicutes	c__Clostridia	o__Monoglobales	f__Monoglobaceae
				asv01798	Bin175	DL	0.000132146	p__Firmicutes	c__Clostridia	o__Clostridia_vadinBB60_group	f__Clostridia_vadinBB60_group
				asv01802	Bin089	DL	0.000115052	p__Firmicutes	c__Clostridia	o__Lachnospirales	f__Lachnospiraceae
				asv01803	Bin040	DL	0.000130831	p__Firmicutes	c__Clostridia	o__Christensenellales	f__Christensenellaceae
				asv01804	Bin024	DL	0.000131489	p__Firmicutes	c__Clostridia	o__Christensenellales	f__Christensenellaceae
				asv01805	Bin055	DL	0.000126229	p__Firmicutes	c__Clostridia	o__Oscillospirales	f__Ruminococcaceae
				asv01808	Bin072	DR	0.000123599	p__Firmicutes	c__Clostridia	o__Oscillospirales	f__Oscillospiraceae
				asv01809	Bin039	HoS	0.000140035	p__Firmicutes	c__Clostridia	o__Oscillospirales	f__Oscillospiraceae
				asv01810	Bin044	DR	0.000125572	p__Firmicutes	c__Clostridia	o__Oscillospirales	f__UCG-010
				asv01811	Bin126	HoS	0.000127544	p__Desulfobacterota	c__Desulfovibrionia	o__Desulfovibrionales	f__Desulfovibrionaceae
				asv01812	Bin104	DL	0.00014398	p__Firmicutes	c__Clostridia	o__Oscillospirales	f__Ruminococcaceae
				asv01813	Bin015	DL	0.000117025	p__Firmicutes	c__Clostridia	o__Monoglobales	f__Monoglobaceae
				asv01814	Bin003	HoS	0.000117682	p__Firmicutes	c__Clostridia	o__Christensenellales	f__Christensenellaceae
				asv01817	Bin011	DL	0.000130831	p__Bacteroidota	c__Bacteroidia	o__Bacteroidales	f__Rikenellaceae
				asv01818	Bin151	DR	0.000132803	p__Firmicutes	c__Clostridia	o__Christensenellales	f__Christensenellaceae
				asv01819	Bin114	HoS	0.000139378	p__Firmicutes	c__Clostridia	o__Peptostreptococcales-Tissierellales	f__Anaerovoracaceae
				asv01820	Bin074	DL	0.000119655	p__Firmicutes	c__Clostridia	o__Oscillospirales	f__UCG-010
				asv01821	Bin136	HoS	1.31e-06	p__Acidobacteriota	c__Blastocatellia	o__Pyrinomonadales	f__Pyrinomonadaceae
				asv01822	Bin121	HoS	0.000115052	p__Firmicutes	c__Clostridia	o__Peptostreptococcales-Tissierellales	f__Anaerovoracaceae
				asv01823	Bin012	DL	0.000127544	p__Firmicutes	c__Clostridia	o__Lachnospirales	f__Lachnospiraceae
				asv01824	Bin125	DL	0.000122942	p__Cyanobacteria	c__Vampirivibrionia	o__Gastranaerophilales	f__Gastranaerophilales
				asv01827	Bin080	HoS	0.000126229	p__Firmicutes	c__Clostridia	o__un_c__c__Clostridia	f__un_c__c__Clostridia
				asv01828	Bin090	DL	0.000122284	p__Firmicutes	c__Clostridia	o__Clostridia_UCG-014	f__Clostridia_UCG-014
				asv01829	Bin024	DL	0.000140693	p__Firmicutes	c__Clostridia	o__Christensenellales	f__Christensenellaceae
				asv01830	Bin128	DR	0.000120969	p__Firmicutes	c__Clostridia	o__Monoglobales	f__Monoglobaceae
				asv01831	Bin152	DL	0.000125572	p__Firmicutes	c__Clostridia	o__Clostridia_UCG-014	f__Clostridia_UCG-014
				asv01833	Bin180	DL	0.000105191	p__Firmicutes	c__Clostridia	o__Oscillospirales	f__UCG-010
				asv01834	Bin087	DR	0.00014661	p__Firmicutes	c__Clostridia	o__Monoglobales	f__Monoglobaceae
				asv01835	Bin076	DL	0.000117025	p__Firmicutes	c__Clostridia	o__Christensenellales	f__Christensenellaceae
				asv01836	Bin067	DL	0.000128859	p__Firmicutes	c__Clostridia	o__Lachnospirales	f__Lachnospiraceae
				asv01837	Bin006	DL	0.000149897	p__Firmicutes	c__Clostridia	o__Oscillospirales	f__Ruminococcaceae
				asv01838	Bin204	DR	1.31e-06	p__Proteobacteria	c__Alphaproteobacteria	o__Acetobacterales	f__Acetobacteraceae
				asv01841	Bin102	DL	0.000111108	p__Firmicutes	c__Clostridia	o__Monoglobales	f__Monoglobaceae
				asv01842	Bin069	DR	0.000131489	p__Firmicutes	c__Clostridia	o__Oscillospirales	f__Oscillospiraceae
				asv01843	Bin120	DR	0.000140035	p__Firmicutes	c__Clostridia	o__Oscillospirales	f__UCG-010
				asv01844	Bin099	DR	0.00011571	p__Firmicutes	c__Bacilli	o__RF39	f__RF39
				asv01845	Bin202	DR	6.57e-07	p__Acidobacteriota	c__Acidobacteriae	o__Bryobacterales	f__Bryobacteraceae
				asv01846	Bin191	DL	1.97e-06	p__Actinobacteriota	c__Actinobacteria	o__Pseudonocardiales	f__Pseudonocardiaceae
				asv01847	Bin100	DR	0.000112423	p__Firmicutes	c__Bacilli	o__Erysipelotrichales	f__Erysipelotrichaceae
				asv01848	Bin097	DR	0.000107163	p__Firmicutes	c__Clostridia	o__Oscillospirales	f__UCG-010
				asv01849	Bin044	DR	0.000119655	p__Firmicutes	c__Clostridia	o__Oscillospirales	f__UCG-010
				asv01850	Bin011	DL	0.000128201	p__Bacteroidota	c__Bacteroidia	o__Bacteroidales	f__Rikenellaceae
				asv01853	Bin047	DL	0.000135433	p__Firmicutes	c__Clostridia	o__Christensenellales	f__Christensenellaceae
				asv01854	Bin067	DL	0.00013872	p__Firmicutes	c__Clostridia	o__Lachnospirales	f__Lachnospiraceae
				asv01855	Bin015	DL	0.000165018	p__Firmicutes	c__Clostridia	o__Monoglobales	f__Monoglobaceae
				asv01856	Bin008	DR	0.000134118	p__Firmicutes	c__Clostridia	o__Lachnospirales	f__Lachnospiraceae
				asv01858	Bin093	DL	0.000124914	p__Firmicutes	c__Clostridia	o__Oscillospirales	f__UCG-010
				asv01859	Bin129	DR	0.000132146	p__Firmicutes	c__Clostridia	o__Oscillospirales	f__Ruminococcaceae
				asv01860	Bin096	DR	0.000129516	p__Firmicutes	c__Clostridia	o__Lachnospirales	f__Lachnospiraceae
				asv01861	Bin165	DR	0.000123599	p__Firmicutes	c__Clostridia	o__Oscillospirales	f__Ruminococcaceae
				asv01862	Bin177	DL	0.000134776	p__Firmicutes	c__Clostridia	o__Oscillospirales	f__UCG-010
				asv01863	Bin002	DL	0.000132146	p__Bacteroidota	c__Bacteroidia	o__Bacteroidales	f__Muribaculaceae
				asv01864	Bin134	DL	0.000118997	p__Firmicutes	c__Bacilli	o__RF39	f__RF39
				asv01865	Bin172	DL	0.000129516	p__Firmicutes	c__Clostridia	o__Christensenellales	f__Christensenellaceae
				asv01866	Bin048	DL	0.000112423	p__Firmicutes	c__Clostridia	o__Christensenellales	f__Christensenellaceae
				asv01868	Bin094	DL	0.000132146	p__Firmicutes	c__Clostridia	o__Christensenellales	f__Christensenellaceae
				asv01869	Bin093	DL	0.000120312	p__Firmicutes	c__Clostridia	o__Oscillospirales	f__UCG-010
				asv01870	Bin199	DL	1.31e-06	p__Actinobacteriota	c__Actinobacteria	o__Propionibacteriales	f__Propionibacteriaceae
				asv01875	Bin186	DR	0.000122284	p__Firmicutes	c__Bacilli	o__RF39	f__RF39
				asv01876	Bin108	DR	0.000106506	p__Firmicutes	c__Clostridia	o__Lachnospirales	f__Lachnospiraceae
				asv01877	Bin143	DR	0.000113738	p__Firmicutes	c__Clostridia	o__Oscillospirales	f__Ruminococcaceae
				asv01878	Bin124	DR	0.000133461	p__Firmicutes	c__Clostridia	o__Oscillospirales	f__UCG-010
				asv01879	Bin183	DL	1.31e-06	p__Proteobacteria	c__Alphaproteobacteria	o__Tistrellales	f__Geminicoccaceae
				asv01882	Bin108	DR	0.00011834	p__Firmicutes	c__Clostridia	o__Lachnospirales	f__Lachnospiraceae
				asv01883	Bin015	DL	0.000131489	p__Firmicutes	c__Clostridia	o__Monoglobales	f__Monoglobaceae
				asv01884	Bin020	DR	0.000136091	p__Firmicutes	c__Clostridia	o__Oscillospirales	f__Oscillospiraceae
				asv01885	Bin145	DR	0.000111765	p__Firmicutes	c__Clostridia	o__Monoglobales	f__Monoglobaceae
				asv01886	Bin069	DR	9.2e-05	p__Firmicutes	c__Clostridia	o__Oscillospirales	f__Oscillospiraceae
				asv01887	Bin047	DL	0.000114395	p__Firmicutes	c__Clostridia	o__Christensenellales	f__Christensenellaceae
				asv01889	Bin060	DL	0.000120312	p__Patescibacteria	c__Saccharimonadia	o__Saccharimonadales	f__Saccharimonadaceae
				asv01890	Bin019	DR	0.000129516	p__Firmicutes	c__Clostridia	o__Peptostreptococcales-Tissierellales	f__Anaerovoracaceae
				asv01891	Bin002	DL	0.000137406	p__Bacteroidota	c__Bacteroidia	o__Bacteroidales	f__Barnesiellaceae
				asv01892	Bin021	HoS	0.000128859	p__Firmicutes	c__Clostridia	o__Peptococcales	f__Peptococcaceae
				asv01894	Bin092	DL	0.000114395	p__Firmicutes	c__Clostridia	o__Oscillospirales	f__UCG-010
				asv01895	Bin031	HoS	0.000116367	p__Firmicutes	c__Clostridia	o__Clostridia_UCG-014	f__Clostridia_UCG-014
				asv01896	Bin127	DR	0.000126886	p__Firmicutes	c__Clostridia	o__Oscillospirales	f__Oscillospiraceae
				asv01897	Bin126	HoS	0.000122284	p__Desulfobacterota	c__Desulfovibrionia	o__Desulfovibrionales	f__Desulfovibrionaceae
				asv01898	Bin118	DL	0.000105848	p__Firmicutes	c__Clostridia	o__Oscillospirales	f__Ruminococcaceae
				asv01899	Bin199	DL	1.97e-06	p__Actinobacteriota	c__Actinobacteria	o__Propionibacteriales	f__Propionibacteriaceae
				asv01900	Bin170	DR	0.000113738	p__Firmicutes	c__Clostridia	o__un_c__c__Clostridia	f__un_c__c__Clostridia
				asv01901	Bin130	HoS	0.000136091	p__Firmicutes	c__Clostridia	o__Oscillospirales	f__Ruminococcaceae
				asv01902	Bin068	DL	0.000128859	p__Firmicutes	c__Clostridia	o__Oscillospirales	f__Ruminococcaceae
				asv01903	Bin128	DR	0.000117025	p__Firmicutes	c__Clostridia	o__Monoglobales	f__Monoglobaceae
				asv01904	Bin058	DR	0.000106506	p__Firmicutes	c__Clostridia	o__Oscillospirales	f__[Eubacterium]_coprostanoligenes_group
				asv01905	Bin071	DL	0.000126886	p__Firmicutes	c__Clostridia	o__Oscillospirales	f__UCG-010
				asv01906	Bin037	HoS	0.000117682	p__Firmicutes	c__Clostridia	o__Clostridia_UCG-014	f__Clostridia_UCG-014
				asv01907	Bin134	DL	0.000106506	p__Firmicutes	c__Bacilli	o__RF39	f__RF39
				asv01908	Bin025	DL	0.000153184	p__Bacteroidota	c__Bacteroidia	o__Bacteroidales	f__Rikenellaceae
				asv01909	Bin075	HoS	0.000116367	p__Firmicutes	c__Clostridia	o__Oscillospirales	f__Oscillospiraceae
				asv01911	Bin173	HoS	0.000122284	p__Firmicutes	c__Bacilli	o__RF39	f__RF39
				asv01912	Bin011	DL	0.000128201	p__Bacteroidota	c__Bacteroidia	o__Bacteroidales	f__Rikenellaceae
				asv01915	Bin073	DL	0.000117025	p__Firmicutes	c__Clostridia	o__Lachnospirales	f__Lachnospiraceae
				asv01916	Bin093	DL	0.000117682	p__Firmicutes	c__Clostridia	o__Oscillospirales	f__UCG-010
				asv01917	Bin191	DL	2.63e-06	p__Actinobacteriota	c__Actinobacteria	o__Corynebacteriales	f__Mycobacteriaceae
				asv01918	Bin116	HoS	0.000126886	p__Firmicutes	c__Clostridia	o__Oscillospirales	f__Ruminococcaceae
				asv01923	Bin118	DL	0.000116367	p__Firmicutes	c__Clostridia	o__Oscillospirales	f__Ruminococcaceae
				asv01924	Bin027	DR	0.000114395	p__Firmicutes	c__Clostridia	o__Monoglobales	f__Monoglobaceae
				asv01925	Bin141	DR	0.000111108	p__Firmicutes	c__Clostridia	o__Peptococcales	f__Peptococcaceae
				asv01926	Bin111	DL	0.000107821	p__Firmicutes	c__Clostridia	o__Oscillospirales	f__UCG-010
				asv01927	Bin191	DL	1.97e-06	p__Actinobacteriota	c__Actinobacteria	o__Pseudonocardiales	f__Pseudonocardiaceae
				asv01928	Bin038	DL	0.000134776	p__Firmicutes	c__Clostridia	o__Lachnospirales	f__Lachnospiraceae
				asv01930	Bin085	DL	0.000128859	p__Firmicutes	c__Clostridia	o__Lachnospirales	f__Lachnospiraceae
				asv01932	Bin054	DR	0.000117025	p__Firmicutes	c__Clostridia	o__Oscillospirales	f__[Eubacterium]_coprostanoligenes_group
				asv01933	Bin053	DL	0.000132146	p__Firmicutes	c__Clostridia	o__Lachnospirales	f__Lachnospiraceae
				asv01935	Bin046	DL	0.000142008	p__Firmicutes	c__Clostridia	o__Clostridia_UCG-014	f__Clostridia_UCG-014
				asv01936	Bin047	DL	0.000120969	p__Firmicutes	c__Clostridia	o__Christensenellales	f__Christensenellaceae
				asv01937	Bin014	DL	0.000136091	p__Bacteroidota	c__Bacteroidia	o__Bacteroidales	f__Bacteroidaceae
				asv01939	Bin153	DR	0.000112423	p__Firmicutes	c__Clostridia	o__Oscillospirales	f__Oscillospiraceae
				asv01940	Bin098	DL	0.000122284	p__Firmicutes	c__Clostridia	o__Monoglobales	f__Monoglobaceae
				asv01941	Bin072	DR	0.000117025	p__Firmicutes	c__Clostridia	o__Oscillospirales	f__Oscillospiraceae
				asv01942	Bin086	DR	0.000122942	p__Firmicutes	c__Clostridia	o__Oscillospirales	f__UCG-010
				asv01943	Bin003	HoS	0.000102561	p__Firmicutes	c__Clostridia	o__Christensenellales	f__Christensenellaceae
				asv01944	Bin187	DL	0.000118997	p__Actinobacteriota	c__Coriobacteriia	o__Coriobacteriales	f__Eggerthellaceae
				asv01945	Bin089	DL	0.000126886	p__Firmicutes	c__Clostridia	o__Lachnospirales	f__Lachnospiraceae
				asv01946	Bin156	DL	0.000120969	p__Firmicutes	c__un_p__p__Firmicutes	o__un_p__p__Firmicutes	f__un_p__p__Firmicutes
				asv01948	Bin071	DL	0.000123599	p__Firmicutes	c__Clostridia	o__Oscillospirales	f__UCG-010
				asv01949	Bin023	DL	0.00011571	p__Bacteroidota	c__Bacteroidia	o__Bacteroidales	f__Rikenellaceae
				asv01950	Bin003	HoS	0.000129516	p__Firmicutes	c__Clostridia	o__Christensenellales	f__Christensenellaceae
				asv01954	Bin013	DL	7.03e-05	p__Actinobacteriota	c__Actinobacteria	o__Micrococcales	f__Micrococcaceae
				asv01955	Bin149	DL	0.000105191	p__Firmicutes	c__Clostridia	o__Oscillospirales	f__Ruminococcaceae
				asv01956	Bin084	DL	0.00011834	p__Firmicutes	c__Clostridia	o__Oscillospirales	f__UCG-010
				asv01957	Bin030	HoS	0.000113738	p__Firmicutes	c__Clostridia	o__Lachnospirales	f__Lachnospiraceae
				asv01959	Bin020	DR	0.000127544	p__Firmicutes	c__Clostridia	o__Oscillospirales	f__Oscillospiraceae
				asv01960	Bin045	DL	0.00011308	p__Firmicutes	c__Clostridia	o__Lachnospirales	f__Lachnospiraceae
				asv01961	Bin132	DL	0.000134118	p__Firmicutes	c__Clostridia	o__Oscillospirales	f__UCG-010
				asv01962	Bin019	DR	0.000109793	p__Firmicutes	c__Clostridia	o__Peptostreptococcales-Tissierellales	f__Anaerovoracaceae
				asv01963	Bin092	DL	9.99e-05	p__Firmicutes	c__Clostridia	o__Oscillospirales	f__UCG-010
				asv01964	Bin126	HoS	0.000103219	p__Desulfobacterota	c__Desulfovibrionia	o__Desulfovibrionales	f__Desulfovibrionaceae
				asv01968	Bin087	DR	0.000103219	p__Firmicutes	c__Clostridia	o__Monoglobales	f__Monoglobaceae
				asv01969	Bin178	DR	0.00011308	p__Firmicutes	c__Clostridia	o__Oscillospirales	f__UCG-010
				asv01970	Bin044	DR	0.000107821	p__Firmicutes	c__Clostridia	o__Oscillospirales	f__UCG-010
				asv01971	Bin008	DR	0.000111765	p__Firmicutes	c__Clostridia	o__Lachnospirales	f__Lachnospiraceae
				asv01972	Bin051	HoS	0.00011834	p__Actinobacteriota	c__Coriobacteriia	o__Coriobacteriales	f__Atopobiaceae
				asv01973	Bin191	DL	6.57e-07	p__Actinobacteriota	c__Actinobacteria	o__Pseudonocardiales	f__Pseudonocardiaceae
				asv01974	Bin003	HoS	0.000107821	p__Firmicutes	c__Clostridia	o__Christensenellales	f__Christensenellaceae
				asv01976	Bin005	DL	0.000119655	p__Firmicutes	c__Clostridia	o__Oscillospirales	f__Oscillospiraceae
				asv01977	Bin015	DL	0.000105848	p__Firmicutes	c__Clostridia	o__Monoglobales	f__Monoglobaceae
				asv01978	Bin158	DL	0.000108478	p__Firmicutes	c__Clostridia	o__Clostridia_vadinBB60_group	f__Clostridia_vadinBB60_group
				asv01979	Bin005	DL	0.000134118	p__Firmicutes	c__Clostridia	o__Oscillospirales	f__Oscillospiraceae
				asv01980	Bin019	DR	0.000129516	p__Firmicutes	c__Clostridia	o__Peptostreptococcales-Tissierellales	f__Anaerovoracaceae
				asv01981	Bin069	DR	9.8e-05	p__Firmicutes	c__Clostridia	o__Oscillospirales	f__Oscillospiraceae
				asv01983	Bin163	HoS	0.000109135	p__Firmicutes	c__Clostridia	o__Eubacteriales	f__Anaerofustaceae
				asv01984	Bin011	DL	0.000129516	p__Bacteroidota	c__Bacteroidia	o__Bacteroidales	f__Rikenellaceae
				asv01985	Bin014	DL	0.000122942	p__Bacteroidota	c__Bacteroidia	o__Bacteroidales	f__Bacteroidaceae
				asv01988	Bin005	DL	9.34e-05	p__Firmicutes	c__Clostridia	o__Oscillospirales	f__Oscillospiraceae
				asv01989	Bin171	DR	9.53e-05	p__Firmicutes	c__Clostridia	o__Oscillospirales	f__Butyricicoccaceae
				asv01990	Bin064	DR	0.000121627	p__Firmicutes	c__Clostridia	o__Oscillospirales	f__Ruminococcaceae
				asv01992	Bin158	DL	0.000120969	p__Firmicutes	c__Clostridia	o__Clostridia_vadinBB60_group	f__Clostridia_vadinBB60_group
				asv01993	Bin021	HoS	0.000118997	p__Firmicutes	c__Negativicutes	o__Acidaminococcales	f__Acidaminococcaceae
				asv01994	Bin045	DL	0.000101904	p__Firmicutes	c__Clostridia	o__Lachnospirales	f__Lachnospiraceae
				asv01995	Bin020	DR	0.000159759	p__Firmicutes	c__Clostridia	o__Oscillospirales	f__Oscillospiraceae
				asv01996	Bin090	DL	0.000118997	p__Firmicutes	c__Clostridia	o__Clostridia_UCG-014	f__Clostridia_UCG-014
				asv01997	Bin128	DR	0.000101904	p__Firmicutes	c__Clostridia	o__Monoglobales	f__Monoglobaceae
				asv01998	Bin003	HoS	0.000111108	p__Firmicutes	c__Clostridia	o__Christensenellales	f__Christensenellaceae
				asv01999	Bin059	DR	9.86e-05	p__Firmicutes	c__Clostridia	o__Clostridia_UCG-014	f__Clostridia_UCG-014
				asv02000	Bin025	DL	0.00011045	p__Bacteroidota	c__Bacteroidia	o__Bacteroidales	f__Rikenellaceae
				asv02001	Bin152	DL	0.000123599	p__Firmicutes	c__Clostridia	o__Clostridia_UCG-014	f__Clostridia_UCG-014
				asv02003	Bin008	DR	0.000105848	p__Firmicutes	c__Clostridia	o__Lachnospirales	f__Lachnospiraceae
				asv02004	Bin082	DR	0.000136748	p__Firmicutes	c__Clostridia	o__Peptostreptococcales-Tissierellales	f__Anaerovoracaceae
				asv02005	Bin179	DL	0.000121627	p__Firmicutes	c__Bacilli	o__RF39	f__RF39
				asv02006	Bin125	DL	0.000124257	p__Cyanobacteria	c__Vampirivibrionia	o__Gastranaerophilales	f__Gastranaerophilales
				asv02009	Bin033	HoS	9.8e-05	p__Firmicutes	c__Clostridia	o__Christensenellales	f__Christensenellaceae
				asv02010	Bin012	DL	0.000122942	p__Firmicutes	c__Clostridia	o__Lachnospirales	f__Lachnospiraceae
				asv02011	Bin129	DR	0.000119655	p__Firmicutes	c__Clostridia	o__Oscillospirales	f__un_o__o__Oscillospirales
				asv02012	Bin031	HoS	0.000115052	p__Firmicutes	c__Clostridia	o__Clostridia_UCG-014	f__Clostridia_UCG-014
				asv02013	Bin001	HoS	0.000121627	p__Firmicutes	c__Clostridia	o__Oscillospirales	f__Oscillospiraceae
				asv02014	Bin022	DL	0.000132803	p__Bacteroidota	c__Bacteroidia	o__Bacteroidales	f__Rikenellaceae
				asv02016	Bin014	DL	8.94e-05	p__Bacteroidota	c__Bacteroidia	o__Bacteroidales	f__Bacteroidaceae
				asv02017	Bin039	HoS	0.000103876	p__Firmicutes	c__Clostridia	o__Oscillospirales	f__Oscillospiraceae
				asv02018	Bin128	DR	0.000106506	p__Firmicutes	c__Clostridia	o__Monoglobales	f__Monoglobaceae
				asv02019	Bin204	DR	6.57e-07	p__Proteobacteria	c__Alphaproteobacteria	o__Acetobacterales	f__Acetobacteraceae
				asv02020	Bin150	DR	9.86e-05	p__Firmicutes	c__Clostridia	o__un_c__c__Clostridia	f__un_c__c__Clostridia
				asv02021	Bin018	DL	8.74e-05	p__Firmicutes	c__Clostridia	o__Oscillospirales	f__[Eubacterium]_coprostanoligenes_group
				asv02022	Bin040	DL	0.000128201	p__Firmicutes	c__Clostridia	o__Christensenellales	f__Christensenellaceae
				asv02023	Bin084	DL	0.000105191	p__Firmicutes	c__Clostridia	o__Oscillospirales	f__UCG-010
				asv02025	Bin150	DR	0.000117025	p__Firmicutes	c__Clostridia	o__un_c__c__Clostridia	f__un_c__c__Clostridia
				asv02026	Bin080	HoS	0.000105191	p__Firmicutes	c__Clostridia	o__Monoglobales	f__Monoglobaceae
				asv02027	Bin091	DR	0.000117025	p__Firmicutes	c__Clostridia	o__Lachnospirales	f__Lachnospiraceae
				asv02029	Bin108	DR	0.000109135	p__Firmicutes	c__Clostridia	o__Lachnospirales	f__Lachnospiraceae
				asv02030	Bin200	DR	3.94e-06	p__Actinobacteriota	c__Actinobacteria	o__Propionibacteriales	f__Nocardioidaceae
				asv02033	Bin093	DL	9.27e-05	p__Firmicutes	c__Clostridia	o__Oscillospirales	f__UCG-010
				asv02034	Bin117	DR	0.000107821	p__Firmicutes	c__Clostridia	o__Oscillospirales	f__UCG-010
				asv02035	Bin147	DL	9.6e-05	p__Firmicutes	c__Clostridia	o__Clostridia_vadinBB60_group	f__Clostridia_vadinBB60_group
				asv02036	Bin138	DL	0.000109793	p__Firmicutes	c__Clostridia	o__Oscillospirales	f__UCG-010
				asv02037	Bin183	DL	1.31e-06	p__Proteobacteria	c__Alphaproteobacteria	o__Sphingomonadales	f__Sphingomonadaceae
				asv02038	Bin201	DR	1.31e-06	p__Actinobacteriota	c__Actinobacteria	o__Micromonosporales	f__Micromonosporaceae
				asv02039	Bin114	HoS	0.000124914	p__Firmicutes	c__Clostridia	o__Peptostreptococcales-Tissierellales	f__Anaerovoracaceae
				asv02040	Bin153	DR	0.000102561	p__Firmicutes	c__Clostridia	o__Oscillospirales	f__Oscillospiraceae
				asv02041	Bin079	DR	0.000106506	p__Firmicutes	c__Clostridia	o__Monoglobales	f__Monoglobaceae
				asv02042	Bin042	DR	0.000111765	p__Firmicutes	c__Clostridia	o__Christensenellales	f__Christensenellaceae
				asv02043	Bin072	DR	0.000140035	p__Firmicutes	c__Clostridia	o__Oscillospirales	f__Oscillospiraceae
				asv02044	Bin060	DL	0.000129516	p__Patescibacteria	c__Saccharimonadia	o__Saccharimonadales	f__Saccharimonadaceae
				asv02046	Bin141	DR	0.000111765	p__Firmicutes	c__Clostridia	o__Peptococcales	f__Peptococcaceae
				asv02047	Bin171	DR	0.000108478	p__Firmicutes	c__Clostridia	o__Oscillospirales	f__Butyricicoccaceae
				asv02048	Bin136	HoS	1.31e-06	p__Chloroflexi	c__KD4-96	o__KD4-96	f__KD4-96
				asv02050	Bin005	DL	0.000111765	p__Firmicutes	c__Clostridia	o__Oscillospirales	f__Oscillospiraceae
				asv02051	Bin111	DL	0.000114395	p__Firmicutes	c__Clostridia	o__Oscillospirales	f__UCG-010
				asv02052	Bin058	DR	8.42e-05	p__Firmicutes	c__Clostridia	o__Oscillospirales	f__[Eubacterium]_coprostanoligenes_group
				asv02053	Bin073	DL	0.000109793	p__Firmicutes	c__Clostridia	o__Lachnospirales	f__Lachnospiraceae
				asv02054	Bin175	DL	0.000106506	p__Firmicutes	c__Clostridia	o__Clostridia_vadinBB60_group	f__Clostridia_vadinBB60_group
				asv02055	Bin183	DL	0.000116367	p__Proteobacteria	c__Gammaproteobacteria	o__Burkholderiales	f__Nitrosomonadaceae
				asv02056	Bin056	DL	0.000114395	p__Firmicutes	c__Clostridia	o__Oscillospirales	f__[Eubacterium]_coprostanoligenes_group
				asv02057	Bin031	HoS	0.000107821	p__Firmicutes	c__Clostridia	o__Clostridia_UCG-014	f__Clostridia_UCG-014
				asv02058	Bin101	DR	9.86e-05	p__Firmicutes	c__Clostridia	o__Oscillospirales	f__UCG-010
				asv02059	Bin146	DR	0.000111108	p__Firmicutes	c__Clostridia	o__Oscillospirales	f__UCG-010
				asv02060	Bin197	DR	2.63e-06	p__Actinobacteriota	c__Actinobacteria	o__Frankiales	f__Geodermatophilaceae
				asv02061	Bin045	DL	0.000103219	p__Firmicutes	c__Clostridia	o__Lachnospirales	f__Lachnospiraceae
				asv02062	Bin090	DL	8.68e-05	p__Firmicutes	c__Clostridia	o__Clostridia_UCG-014	f__Clostridia_UCG-014
				asv02063	Bin155	DL	0.000120969	p__Firmicutes	c__Clostridia	o__Oscillospirales	f__Oscillospiraceae
				asv02065	Bin175	DL	0.000103219	p__Firmicutes	c__Clostridia	o__Clostridia_vadinBB60_group	f__Clostridia_vadinBB60_group
				asv02066	Bin120	DR	0.000113738	p__Firmicutes	c__Clostridia	o__Oscillospirales	f__UCG-010
				asv02067	Bin020	DR	0.000106506	p__Firmicutes	c__Clostridia	o__Oscillospirales	f__Oscillospiraceae
				asv02068	Bin063	HoS	0.000117025	p__Firmicutes	c__Bacilli	o__Erysipelotrichales	f__Erysipelatoclostridiaceae
				asv02069	Bin172	DL	0.000125572	p__Firmicutes	c__Clostridia	o__Christensenellales	f__Christensenellaceae
				asv02070	Bin006	DL	0.000111108	p__Firmicutes	c__Clostridia	o__Oscillospirales	f__Ruminococcaceae
				asv02071	Bin003	HoS	0.000143323	p__Firmicutes	c__Clostridia	o__Christensenellales	f__Christensenellaceae
				asv02072	Bin066	DR	0.000111765	p__Firmicutes	c__Clostridia	o__Oscillospirales	f__Butyricicoccaceae
				asv02073	Bin088	DL	8.15e-05	p__Firmicutes	c__Clostridia	o__Oscillospirales	f__[Eubacterium]_coprostanoligenes_group
				asv02074	Bin072	DR	0.000115052	p__Firmicutes	c__Clostridia	o__Oscillospirales	f__Oscillospiraceae
				asv02075	Bin115	DL	8.02e-05	p__Firmicutes	c__Clostridia	o__Clostridia_UCG-014	f__Clostridia_UCG-014
				asv02076	Bin132	DL	0.000107821	p__Firmicutes	c__Clostridia	o__Oscillospirales	f__UCG-010
				asv02077	Bin154	DL	0.000103876	p__Firmicutes	c__Clostridia	o__Oscillospirales	f__UCG-010
				asv02078	Bin029	HoS	0.000131489	p__Firmicutes	c__Clostridia	o__Lachnospirales	f__Lachnospiraceae
				asv02079	Bin076	DL	0.000113738	p__Firmicutes	c__Clostridia	o__Christensenellales	f__Christensenellaceae
				asv02080	Bin001	HoS	0.000117682	p__Firmicutes	c__Clostridia	o__Oscillospirales	f__Oscillospiraceae
				asv02081	Bin001	HoS	0.000106506	p__Firmicutes	c__Clostridia	o__Oscillospirales	f__Oscillospiraceae
				asv02085	Bin064	DR	0.000100589	p__Firmicutes	c__Clostridia	o__Oscillospirales	f__Ruminococcaceae
				asv02086	Bin001	HoS	0.000111765	p__Firmicutes	c__Clostridia	o__Oscillospirales	f__Oscillospiraceae
				asv02087	Bin104	DL	0.000103876	p__Firmicutes	c__Clostridia	o__Oscillospirales	f__Ruminococcaceae
				asv02088	Bin023	DL	0.000120312	p__Bacteroidota	c__Bacteroidia	o__Bacteroidales	f__Rikenellaceae
				asv02089	Bin070	DR	0.000114395	p__Firmicutes	c__Clostridia	o__Lachnospirales	f__Lachnospiraceae
				asv02090	Bin205	DR	6.57e-07	p__Bacteroidota	c__Bacteroidia	o__Chitinophagales	f__Chitinophagaceae
				asv02091	Bin018	DL	0.000102561	p__Firmicutes	c__Clostridia	o__Oscillospirales	f__[Eubacterium]_coprostanoligenes_group
				asv02092	Bin068	DL	0.000126886	p__Firmicutes	c__Clostridia	o__Oscillospirales	f__Ruminococcaceae
				asv02093	Bin047	DL	0.000101904	p__Firmicutes	c__Clostridia	o__Christensenellales	f__Christensenellaceae
				asv02094	Bin146	DR	0.000101904	p__Firmicutes	c__Clostridia	o__Oscillospirales	f__un_o__o__Oscillospirales
				asv02096	Bin131	DL	0.000107821	p__Firmicutes	c__Bacilli	o__RF39	f__RF39
				asv02097	Bin092	DL	0.00011308	p__Firmicutes	c__Clostridia	o__Oscillospirales	f__UCG-010
				asv02098	Bin043	HoS	0.000107821	p__Firmicutes	c__Clostridia	o__Lachnospirales	f__Lachnospiraceae
				asv02099	Bin001	HoS	0.00011045	p__Firmicutes	c__Clostridia	o__Oscillospirales	f__Oscillospiraceae
				asv02102	Bin013	DL	6.57e-06	p__Actinobacteriota	c__Actinobacteria	o__Micrococcales	f__Intrasporangiaceae
				asv02103	Bin097	DR	0.000104533	p__Firmicutes	c__Clostridia	o__Oscillospirales	f__UCG-010
				asv02104	Bin160	DL	0.00011045	p__Proteobacteria	c__Alphaproteobacteria	o__Rhodospirillales	f__un_o__o__Rhodospirillales
				asv02105	Bin032	HoS	0.000106506	p__Firmicutes	c__Clostridia	o__Lachnospirales	f__Lachnospiraceae
				asv02106	Bin050	DL	0.000128201	p__Firmicutes	c__Clostridia	o__Oscillospirales	f__Ruminococcaceae
				asv02107	Bin045	DL	8.48e-05	p__Firmicutes	c__Clostridia	o__Lachnospirales	f__Lachnospiraceae
				asv02108	Bin145	DR	0.000102561	p__Firmicutes	c__Clostridia	o__Monoglobales	f__Monoglobaceae
				asv02109	Bin149	DL	9.86e-05	p__Firmicutes	c__Clostridia	o__Oscillospirales	f__Oscillospirales
				asv02110	Bin052	HoS	9.73e-05	p__Spirochaetota	c__Spirochaetia	o__Spirochaetales	f__Spirochaetaceae
				asv02111	Bin100	DR	0.000113738	p__Firmicutes	c__Bacilli	o__Erysipelotrichales	f__Erysipelotrichaceae
				asv02112	Bin045	DL	0.000111765	p__Firmicutes	c__Clostridia	o__Lachnospirales	f__Lachnospiraceae
				asv02113	Bin102	DL	0.00011308	p__Firmicutes	c__Clostridia	o__Monoglobales	f__Monoglobaceae
				asv02114	Bin044	DR	9.66e-05	p__Firmicutes	c__Clostridia	o__Oscillospirales	f__UCG-010
				asv02115	Bin202	DR	6.57e-07	p__Chloroflexi	c__Chloroflexia	o__Thermomicrobiales	f__JG30-KF-CM45
				asv02117	Bin061	DL	9.6e-05	p__Firmicutes	c__Clostridia	o__Lachnospirales	f__Lachnospiraceae
				asv02118	Bin033	HoS	9.14e-05	p__Firmicutes	c__Clostridia	o__Christensenellales	f__Christensenellaceae
				asv02119	Bin053	DL	0.000105848	p__Firmicutes	c__Clostridia	o__Lachnospirales	f__Lachnospiraceae
				asv02120	Bin090	DL	0.000106506	p__Firmicutes	c__Clostridia	o__Clostridia_UCG-014	f__Clostridia_UCG-014
				asv02121	Bin023	DL	0.000106506	p__Bacteroidota	c__Bacteroidia	o__Bacteroidales	f__Rikenellaceae
				asv02122	Bin131	DL	0.00013872	p__Firmicutes	c__Bacilli	o__RF39	f__RF39
				asv02123	Bin084	DL	0.000120312	p__Firmicutes	c__Clostridia	o__Oscillospirales	f__UCG-010
				asv02124	Bin099	DR	0.000101246	p__Firmicutes	c__Bacilli	o__RF39	f__RF39
				asv02125	Bin074	DL	0.000116367	p__Firmicutes	c__Clostridia	o__Oscillospirales	f__UCG-010
				asv02127	Bin043	HoS	9.93e-05	p__Firmicutes	c__Clostridia	o__Lachnospirales	f__Lachnospiraceae
				asv02128	Bin094	DL	0.000111108	p__Firmicutes	c__Clostridia	o__Christensenellales	f__Christensenellaceae
				asv02129	Bin020	DR	9.66e-05	p__Firmicutes	c__Clostridia	o__Oscillospirales	f__Oscillospiraceae
				asv02130	Bin023	DL	0.000119655	p__Bacteroidota	c__Bacteroidia	o__Bacteroidales	f__Rikenellaceae
				asv02131	Bin047	DL	0.000113738	p__Firmicutes	c__Clostridia	o__Christensenellales	f__Christensenellaceae
				asv02134	Bin096	DR	0.000104533	p__Firmicutes	c__Clostridia	o__Lachnospirales	f__Lachnospiraceae
				asv02135	Bin090	DL	9.93e-05	p__Firmicutes	c__Clostridia	o__Clostridia_UCG-014	f__Clostridia_UCG-014
				asv02136	Bin201	DR	1.31e-06	p__Actinobacteriota	c__Actinobacteria	o__Frankiales	f__un_o__o__Frankiales
				asv02138	Bin029	HoS	9.4e-05	p__Firmicutes	c__Clostridia	o__Lachnospirales	f__Lachnospiraceae
				asv02139	Bin054	DR	0.000107821	p__Firmicutes	c__Clostridia	o__Oscillospirales	f__[Eubacterium]_coprostanoligenes_group
				asv02140	Bin138	DL	9.66e-05	p__Firmicutes	c__Clostridia	o__Oscillospirales	f__UCG-010
				asv02141	Bin018	DL	0.000111108	p__Firmicutes	c__Clostridia	o__Oscillospirales	f__[Eubacterium]_coprostanoligenes_group
				asv02142	Bin080	HoS	9.99e-05	p__Firmicutes	c__Clostridia	o__Monoglobales	f__Monoglobaceae
				asv02143	Bin158	DL	8.55e-05	p__Firmicutes	c__Clostridia	o__Clostridia_vadinBB60_group	f__Clostridia_vadinBB60_group
				asv02144	Bin003	HoS	9.93e-05	p__Firmicutes	c__Clostridia	o__Christensenellales	f__Christensenellaceae
				asv02145	Bin043	HoS	0.00011045	p__Firmicutes	c__Clostridia	o__Lachnospirales	f__Defluviitaleaceae
				asv02146	Bin111	DL	0.000108478	p__Firmicutes	c__Clostridia	o__Oscillospirales	f__UCG-010
				asv02147	Bin048	DL	0.000114395	p__Firmicutes	c__Clostridia	o__Christensenellales	f__Christensenellaceae
				asv02148	Bin126	HoS	9.66e-05	p__Desulfobacterota	c__Desulfovibrionia	o__Desulfovibrionales	f__Desulfovibrionaceae
				asv02149	Bin120	DR	9.66e-05	p__Firmicutes	c__Clostridia	o__Oscillospirales	f__UCG-010
				asv02150	Bin013	DL	6.57e-07	p__Actinobacteriota	c__Actinobacteria	o__Micrococcales	f__Microbacteriaceae
				asv02152	Bin012	DL	9.27e-05	p__Firmicutes	c__Clostridia	o__Lachnospirales	f__Lachnospiraceae
				asv02153	Bin180	DL	0.000102561	p__Firmicutes	c__Clostridia	o__Oscillospirales	f__UCG-010
				asv02154	Bin079	DR	0.000104533	p__Firmicutes	c__Clostridia	o__Monoglobales	f__Monoglobaceae
				asv02155	Bin110	HoS	0.000102561	p__Firmicutes	c__Clostridia	o__Oscillospirales	f__UCG-010
				asv02156	Bin080	HoS	8.48e-05	p__Firmicutes	c__Clostridia	o__Monoglobales	f__Monoglobaceae
				asv02157	Bin024	DL	9.6e-05	p__Firmicutes	c__Clostridia	o__Christensenellales	f__Christensenellaceae
				asv02158	Bin023	DL	0.000102561	p__Bacteroidota	c__Bacteroidia	o__Bacteroidales	f__Rikenellaceae
				asv02159	Bin013	DL	1.31e-06	p__Actinobacteriota	c__Actinobacteria	o__Micrococcales	f__Cellulomonadaceae
				asv02161	Bin093	DL	9.07e-05	p__Firmicutes	c__Clostridia	o__Oscillospirales	f__UCG-010
				asv02162	Bin028	DR	0.000104533	p__Firmicutes	c__Clostridia	o__Oscillospirales	f__Oscillospiraceae
				asv02163	Bin036	DL	8.88e-05	p__Firmicutes	c__Clostridia	o__Christensenellales	f__Christensenellaceae
				asv02164	Bin076	DL	0.000100589	p__Firmicutes	c__Clostridia	o__Christensenellales	f__Christensenellaceae
				asv02165	Bin133	DR	9.2e-05	p__Firmicutes	c__Clostridia	o__Clostridia_UCG-014	f__Clostridia_UCG-014
				asv02166	Bin053	DL	0.000105848	p__Firmicutes	c__Clostridia	o__Lachnospirales	f__Lachnospiraceae
				asv02170	Bin096	DR	9.4e-05	p__Firmicutes	c__Clostridia	o__Lachnospirales	f__Lachnospiraceae
				asv02171	Bin060	DL	9.86e-05	p__Patescibacteria	c__Saccharimonadia	o__Saccharimonadales	f__Saccharimonadaceae
				asv02172	Bin101	DR	0.000103219	p__Firmicutes	c__Clostridia	o__Oscillospirales	f__UCG-010
				asv02173	Bin060	DL	0.000116367	p__Patescibacteria	c__Saccharimonadia	o__Saccharimonadales	f__Saccharimonadaceae
				asv02178	Bin143	DR	0.000105848	p__Firmicutes	c__Clostridia	o__Oscillospirales	f__un_o__o__Oscillospirales
				asv02179	Bin044	DR	9.53e-05	p__Firmicutes	c__Clostridia	o__Oscillospirales	f__UCG-010
				asv02180	Bin059	DR	0.000100589	p__Firmicutes	c__Clostridia	o__Clostridia_UCG-014	f__Clostridia_UCG-014
				asv02181	Bin169	DL	9.93e-05	p__Firmicutes	c__Clostridia	o__Clostridia_vadinBB60_group	f__Clostridia_vadinBB60_group
				asv02182	Bin023	DL	9.99e-05	p__Bacteroidota	c__Bacteroidia	o__Bacteroidales	f__Rikenellaceae
				asv02183	Bin030	HoS	8.35e-05	p__Firmicutes	c__Clostridia	o__Lachnospirales	f__Lachnospiraceae
				asv02184	Bin083	HoS	8.74e-05	p__Firmicutes	c__Clostridia	o__Oscillospirales	f__UCG-010
				asv02185	Bin102	DL	0.000103219	p__Firmicutes	c__Clostridia	o__Monoglobales	f__Monoglobaceae
				asv02186	Bin092	DL	9.73e-05	p__Firmicutes	c__Clostridia	o__Oscillospirales	f__UCG-010
				asv02187	Bin074	DL	0.000117682	p__Firmicutes	c__Clostridia	o__Oscillospirales	f__UCG-010
				asv02188	Bin166	DR	0.000105191	p__Firmicutes	c__Clostridia	o__Monoglobales	f__Monoglobaceae
				asv02190	Bin199	DL	8.35e-05	p__Actinobacteriota	c__Actinobacteria	o__Propionibacteriales	f__Nocardioidaceae
				asv02191	Bin047	DL	9.47e-05	p__Firmicutes	c__Clostridia	o__Christensenellales	f__Christensenellaceae
				asv02194	Bin111	DL	9.8e-05	p__Firmicutes	c__Clostridia	o__Oscillospirales	f__UCG-010
				asv02195	Bin176	DR	0.000122284	p__Firmicutes	c__Clostridia	o__Christensenellales	f__Christensenellaceae
				asv02196	Bin138	DL	9.73e-05	p__Firmicutes	c__Clostridia	o__Oscillospirales	f__UCG-010
				asv02200	Bin032	HoS	8.55e-05	p__Firmicutes	c__Clostridia	o__Lachnospirales	f__Lachnospiraceae
				asv02201	Bin078	DR	8.81e-05	p__Firmicutes	c__Clostridia	o__Clostridia_UCG-014	f__Clostridia_UCG-014
				asv02202	Bin093	DL	8.22e-05	p__Firmicutes	c__Clostridia	o__Oscillospirales	f__UCG-010
				asv02203	Bin109	DR	0.000113738	p__Firmicutes	c__Clostridia	o__Monoglobales	f__Monoglobaceae
				asv02204	Bin128	DR	0.000105848	p__Firmicutes	c__Clostridia	o__Monoglobales	f__Monoglobaceae
				asv02205	Bin077	HoS	0.000103219	p__Firmicutes	c__Clostridia	o__Monoglobales	f__Monoglobaceae
				asv02206	Bin202	DR	6.57e-07	p__Actinobacteriota	c__Acidimicrobiia	o__Microtrichales	f__un_o__o__Microtrichales
				asv02207	Bin120	DR	0.000103876	p__Firmicutes	c__Clostridia	o__Oscillospirales	f__UCG-010
				asv02208	Bin129	DR	0.000133461	p__Firmicutes	c__Clostridia	o__Oscillospirales	f__un_o__o__Oscillospirales
				asv02209	Bin008	DR	8.88e-05	p__Firmicutes	c__Clostridia	o__Lachnospirales	f__Lachnospiraceae
				asv02210	Bin058	DR	9.73e-05	p__Firmicutes	c__Clostridia	o__Oscillospirales	f__[Eubacterium]_coprostanoligenes_group
				asv02211	Bin155	DL	0.000101904	p__Firmicutes	c__Clostridia	o__Oscillospirales	f__Oscillospiraceae
				asv02212	Bin155	DL	0.000109135	p__Firmicutes	c__Clostridia	o__Oscillospirales	f__Oscillospiraceae
				asv02213	Bin014	DL	0.000114395	p__Bacteroidota	c__Bacteroidia	o__Bacteroidales	f__Bacteroidaceae
				asv02216	Bin072	DR	0.000109135	p__Firmicutes	c__Clostridia	o__Oscillospirales	f__Oscillospiraceae
				asv02217	Bin110	HoS	0.000100589	p__Firmicutes	c__Clostridia	o__Oscillospirales	f__UCG-010
				asv02218	Bin103	DL	9.53e-05	p__Firmicutes	c__Clostridia	o__Clostridia_UCG-014	f__Clostridia_UCG-014
				asv02219	Bin005	DL	8.94e-05	p__Firmicutes	c__Clostridia	o__Oscillospirales	f__Oscillospiraceae
				asv02220	Bin132	DL	0.00011045	p__Firmicutes	c__Clostridia	o__Oscillospirales	f__UCG-010
				asv02221	Bin017	DL	0.000105191	p__Bacteroidota	c__Bacteroidia	o__Bacteroidales	f__Bacteroidaceae
				asv02222	Bin202	DR	1.31e-06	p__Actinobacteriota	c__Acidimicrobiia	o__Microtrichales	f__Microtrichales
				asv02224	Bin072	DR	0.000111108	p__Firmicutes	c__Clostridia	o__Oscillospirales	f__Oscillospiraceae
				asv02225	Bin044	DR	0.00011308	p__Firmicutes	c__Clostridia	o__Oscillospirales	f__UCG-010
				asv02226	Bin154	DL	7.76e-05	p__Firmicutes	c__Clostridia	o__Oscillospirales	f__UCG-010
				asv02227	Bin005	DL	9.99e-05	p__Firmicutes	c__Clostridia	o__Oscillospirales	f__Oscillospiraceae
				asv02228	Bin115	DL	0.000100589	p__Firmicutes	c__Clostridia	o__Clostridia_UCG-014	f__Clostridia_UCG-014
				asv02229	Bin190	DR	9.14e-05	p__Firmicutes	c__Clostridia	o__Oscillospirales	f__UCG-010
				asv02230	Bin028	DR	0.000100589	p__Firmicutes	c__Clostridia	o__Oscillospirales	f__Oscillospiraceae
				asv02231	Bin142	HoS	7.96e-05	p__Firmicutes	c__Bacilli	o__RF39	f__RF39
				asv02232	Bin028	DR	0.000102561	p__Firmicutes	c__Clostridia	o__Oscillospirales	f__Oscillospiraceae
				asv02233	Bin001	HoS	0.000111108	p__Firmicutes	c__Clostridia	o__Oscillospirales	f__Oscillospiraceae
				asv02234	Bin168	DL	0.000102561	p__Firmicutes	c__Bacilli	o__Izemoplasmatales	f__Izemoplasmatales
				asv02235	Bin117	DR	0.00011834	p__Firmicutes	c__Clostridia	o__Oscillospirales	f__UCG-010
				asv02238	Bin168	DL	9.34e-05	p__Firmicutes	c__Bacilli	o__Acholeplasmatales	f__Acholeplasmataceae
				asv02240	Bin133	DR	0.000101904	p__Firmicutes	c__Clostridia	o__Clostridia_UCG-014	f__Clostridia_UCG-014
				asv02241	Bin095	DL	9.73e-05	p__Firmicutes	c__Bacilli	o__Bacillales	f__Bacillaceae
				asv02242	Bin001	HoS	8.15e-05	p__Firmicutes	c__Clostridia	o__Oscillospirales	f__Oscillospiraceae
				asv02243	Bin005	DL	9.8e-05	p__Firmicutes	c__Clostridia	o__Oscillospirales	f__Oscillospiraceae
				asv02244	Bin016	HoS	6.57e-07	p__Acidobacteriota	c__Vicinamibacteria	o__Subgroup_17	f__Subgroup_17
				asv02245	Bin065	DL	9.14e-05	p__Bacteroidota	c__Bacteroidia	o__Bacteroidales	f__Rikenellaceae
				asv02246	Bin082	DR	9.6e-05	p__Firmicutes	c__Clostridia	o__Peptostreptococcales-Tissierellales	f__Anaerovoracaceae
				asv02247	Bin147	DL	9.8e-05	p__Firmicutes	c__Clostridia	o__Clostridia_vadinBB60_group	f__Clostridia_vadinBB60_group
				asv02249	Bin071	DL	9.8e-05	p__Firmicutes	c__Clostridia	o__Oscillospirales	f__UCG-010
				asv02250	Bin166	DR	0.000106506	p__Firmicutes	c__Clostridia	o__Monoglobales	f__Monoglobaceae
				asv02251	Bin143	DR	8.15e-05	p__Firmicutes	c__Clostridia	o__Oscillospirales	f__Ruminococcaceae
				asv02252	Bin127	DR	0.000101246	p__Firmicutes	c__Clostridia	o__Oscillospirales	f__Oscillospiraceae
				asv02253	Bin015	DL	9.99e-05	p__Firmicutes	c__Clostridia	o__Monoglobales	f__Monoglobaceae
				asv02254	Bin136	HoS	0.000107821	p__Cyanobacteria	c__Vampirivibrionia	o__Gastranaerophilales	f__Gastranaerophilales
				asv02255	Bin046	DL	0.000103876	p__Firmicutes	c__Clostridia	o__Clostridia_UCG-014	f__Clostridia_UCG-014
				asv02256	Bin201	DR	1.31e-06	p__Actinobacteriota	c__Actinobacteria	o__Micromonosporales	f__Micromonosporaceae
				asv02258	Bin201	DR	1.31e-06	p__Actinobacteriota	c__Actinobacteria	o__Micromonosporales	f__Micromonosporaceae
				asv02261	Bin188	DL	9.93e-05	p__Firmicutes	c__Clostridia	o__Oscillospirales	f__UCG-010
				asv02262	Bin095	DL	8.55e-05	p__Firmicutes	c__Bacilli	o__Bacillales	f__Bacillaceae
				asv02263	Bin020	DR	0.000100589	p__Firmicutes	c__Clostridia	o__Oscillospirales	f__Oscillospiraceae
				asv02266	Bin024	DL	9.34e-05	p__Firmicutes	c__Clostridia	o__Christensenellales	f__Christensenellaceae
				asv02267	Bin137	DL	8.68e-05	p__Firmicutes	c__Clostridia	o__Lachnospirales	f__Lachnospiraceae
				asv02268	Bin008	DR	0.000107163	p__Firmicutes	c__Clostridia	o__Lachnospirales	f__Lachnospiraceae
				asv02269	Bin068	DL	0.000107163	p__Firmicutes	c__Clostridia	o__Oscillospirales	f__Ruminococcaceae
				asv02270	Bin085	DL	7.63e-05	p__Firmicutes	c__Clostridia	o__Lachnospirales	f__Lachnospiraceae
				asv02271	Bin082	DR	9.73e-05	p__Firmicutes	c__Clostridia	o__Peptostreptococcales-Tissierellales	f__Anaerovoracaceae
				asv02272	Bin015	DL	8.28e-05	p__Firmicutes	c__Clostridia	o__Monoglobales	f__Monoglobaceae
				asv02273	Bin151	DR	8.94e-05	p__Firmicutes	c__Clostridia	o__Christensenellales	f__Christensenellaceae
				asv02274	Bin041	DR	9.47e-05	p__Firmicutes	c__Clostridia	o__Christensenellales	f__Christensenellaceae
				asv02275	Bin009	DL	8.94e-05	p__Firmicutes	c__Clostridia	o__Lachnospirales	f__Lachnospiraceae
				asv02276	Bin123	DL	9.66e-05	p__Firmicutes	c__Clostridia	o__Lachnospirales	f__Lachnospiraceae
				asv02277	Bin004	DL	7.89e-05	p__Bacteroidota	c__Bacteroidia	o__Bacteroidales	f__Marinifilaceae
				asv02278	Bin200	DR	6.57e-07	p__Actinobacteriota	c__Actinobacteria	o__Propionibacteriales	f__Nocardioidaceae
				asv02279	Bin038	DL	9.53e-05	p__Firmicutes	c__Clostridia	o__Lachnospirales	f__Lachnospiraceae
				asv02280	Bin015	DL	0.000109793	p__Firmicutes	c__Clostridia	o__Monoglobales	f__Monoglobaceae
				asv02281	Bin033	HoS	0.000102561	p__Firmicutes	c__Clostridia	o__Christensenellales	f__Christensenellaceae
				asv02283	Bin130	HoS	0.000100589	p__Firmicutes	c__Clostridia	o__Oscillospirales	f__Ruminococcaceae
				asv02284	Bin168	DL	0.000104533	p__Firmicutes	c__Bacilli	o__Izemoplasmatales	f__Izemoplasmatales
				asv02285	Bin016	HoS	0.000121627	p__Verrucomicrobiota	c__Verrucomicrobiae	o__Verrucomicrobiales	f__Akkermansiaceae
				asv02286	Bin184	DL	9.07e-05	p__Actinobacteriota	c__Coriobacteriia	o__Coriobacteriales	f__Eggerthellaceae
				asv02287	Bin171	DR	9.73e-05	p__Firmicutes	c__Clostridia	o__Oscillospirales	f__Butyricicoccaceae
				asv02288	Bin006	DL	8.55e-05	p__Firmicutes	c__Clostridia	o__Oscillospirales	f__Ruminococcaceae
				asv02289	Bin024	DL	0.000109793	p__Firmicutes	c__Clostridia	o__Christensenellales	f__Christensenellaceae
				asv02290	Bin015	DL	8.94e-05	p__Firmicutes	c__Clostridia	o__Monoglobales	f__Monoglobaceae
				asv02292	Bin065	DL	8.42e-05	p__Bacteroidota	c__Bacteroidia	o__Bacteroidales	f__Rikenellaceae
				asv02293	Bin012	DL	0.000102561	p__Firmicutes	c__Clostridia	o__Lachnospirales	f__Lachnospiraceae
				asv02295	Bin110	HoS	8.94e-05	p__Firmicutes	c__Clostridia	o__Oscillospirales	f__UCG-010
				asv02296	Bin087	DR	0.000103219	p__Firmicutes	c__Clostridia	o__un_c__c__Clostridia	f__un_c__c__Clostridia
				asv02297	Bin047	DL	0.000120969	p__Firmicutes	c__Clostridia	o__Christensenellales	f__Christensenellaceae
				asv02299	Bin109	DR	9.86e-05	p__Firmicutes	c__Clostridia	o__Monoglobales	f__Monoglobaceae
				asv02300	Bin111	DL	0.000102561	p__Firmicutes	c__Clostridia	o__Oscillospirales	f__UCG-010
				asv02301	Bin006	DL	0.000100589	p__Firmicutes	c__Clostridia	o__Oscillospirales	f__Ruminococcaceae
				asv02302	Bin147	DL	0.000103876	p__Firmicutes	c__Clostridia	o__Clostridia_vadinBB60_group	f__Clostridia_vadinBB60_group
				asv02305	Bin029	HoS	8.68e-05	p__Firmicutes	c__Clostridia	o__Lachnospirales	f__Lachnospiraceae
				asv02307	Bin154	DL	8.48e-05	p__Firmicutes	c__Clostridia	o__Oscillospirales	f__UCG-010
				asv02308	Bin059	DR	9.73e-05	p__Firmicutes	c__Clostridia	o__Clostridia_UCG-014	f__Clostridia_UCG-014
				asv02309	Bin145	DR	0.000111765	p__Firmicutes	c__Clostridia	o__Monoglobales	f__Monoglobaceae
				asv02310	Bin076	DL	8.48e-05	p__Firmicutes	c__Clostridia	o__Christensenellales	f__Christensenellaceae
				asv02311	Bin069	DR	9.6e-05	p__Firmicutes	c__Clostridia	o__Oscillospirales	f__Oscillospiraceae
				asv02312	Bin071	DL	9.93e-05	p__Firmicutes	c__Clostridia	o__Oscillospirales	f__UCG-010
				asv02313	Bin197	DR	6.57e-07	p__Actinobacteriota	c__Actinobacteria	o__Frankiales	f__Geodermatophilaceae
				asv02316	Bin017	DL	7.3e-05	p__Bacteroidota	c__Bacteroidia	o__Bacteroidales	f__Bacteroidaceae
				asv02317	Bin090	DL	9.47e-05	p__Firmicutes	c__Clostridia	o__Clostridia_UCG-014	f__Clostridia_UCG-014
				asv02318	Bin004	DL	8.68e-05	p__Bacteroidota	c__Bacteroidia	o__Bacteroidales	f__Tannerellaceae
				asv02319	Bin034	DR	9.99e-05	p__Firmicutes	c__Clostridia	o__Oscillospirales	f__Oscillospiraceae
				asv02320	Bin095	DL	0.00011045	p__Firmicutes	c__Bacilli	o__Bacillales	f__Planococcaceae
				asv02321	Bin013	DL	6.57e-07	p__Actinobacteriota	c__Actinobacteria	o__Frankiales	f__Sporichthyaceae
				asv02322	Bin058	DR	9.4e-05	p__Firmicutes	c__Clostridia	o__Oscillospirales	f__[Eubacterium]_coprostanoligenes_group
				asv02323	Bin140	DR	9.73e-05	p__Firmicutes	c__Clostridia	o__Clostridia_vadinBB60_group	f__Clostridia_vadinBB60_group
				asv02325	Bin191	DL	6.57e-07	p__Actinobacteriota	c__Actinobacteria	o__Pseudonocardiales	f__Pseudonocardiaceae
				asv02328	Bin057	DR	9.53e-05	p__Firmicutes	c__Clostridia	o__Monoglobales	f__Monoglobaceae
				asv02331	Bin148	DR	0.000109135	p__Firmicutes	c__Bacilli	o__RF39	f__RF39
				asv02333	Bin030	HoS	9.47e-05	p__Firmicutes	c__Clostridia	o__Lachnospirales	f__Lachnospiraceae
				asv02334	Bin012	DL	8.88e-05	p__Firmicutes	c__Clostridia	o__Lachnospirales	f__Lachnospiraceae
				asv02335	Bin060	DL	9.99e-05	p__Patescibacteria	c__Saccharimonadia	o__Saccharimonadales	f__Saccharimonadaceae
				asv02337	Bin125	DL	9.01e-05	p__Cyanobacteria	c__Vampirivibrionia	o__Gastranaerophilales	f__Gastranaerophilales
				asv02338	Bin044	DR	9.86e-05	p__Firmicutes	c__Clostridia	o__Oscillospirales	f__UCG-010
				asv02341	Bin115	DL	9.01e-05	p__Firmicutes	c__Clostridia	o__Clostridia_UCG-014	f__Clostridia_UCG-014
				asv02342	Bin178	DR	8.28e-05	p__Firmicutes	c__Clostridia	o__Oscillospirales	f__UCG-010
[truncated: 3,349 more rows]
