# Supplementary material for: Gut microbiota non-convergence and adaptations in sympatric Tibetan and Przewalski’s gazelles
Source: iScience. 2024 Feb 6;27(3):109117. doi: 10.1016/j.isci.2024.109117 (PMC10879710; doi:10.1016/j.isci.2024.109117)
Supplement: Table S12. Dominant process of each bin in Tibetan gazelles and Przewalski’s Gazelles, related to Figure 6 [file mmc6.xlsx]

## Sheet: Sheet1
				Table S12: Dominant process of each bin in Tibetan gazelles and Przewalski's Gazelles, related to Figure 6
Abbreviation: Homogeneous selection (HoS), Heterogeneous selection (HeS), Homogenizing dispersal (HD), Dispersal limitation (DL), Drift (DR); Tibetan gazelle (TG), Przewalski's gazelle (PG).				Bin.ID	DominantProcess (TG)	DominantProcessImportance (TG)	DominantProcess (PG)	DominantProcessImportance (TG)
				Bin090	DL	0.512883	DL	0.501872
				Bin043	HoS	0.70616	HoS	0.504879
				Bin045	DL	0.689457	DR	0.62836
				Bin009	DL	0.67886	DL	0.520816
				Bin070	DR	0.800654	DR	0.747503
				Bin091	DL	0.592867	DR	0.927312
				Bin137	DR	0.404519	HoS	0.366424
				Bin038	DL	0.641779	DR	0.560058
				Bin096	DR	0.685661	DR	0.816293
				Bin029	HoS	0.594699	HoS	0.654438
				Bin089	DL	0.784771	DR	0.913821
				Bin085	DL	0.551487	DR	0.479866
				Bin105	DR	0.738465	DR	0.546156
				Bin030	DR	0.48238	HoS	0.59824
				Bin032	HoS	0.678083	DR	0.577725
				Bin008	HoS	0.53461	DR	0.682676
				Bin067	DL	0.587684	DR	0.579237
				Bin123	DL	0.639957	DR	0.511835
				Bin073	DL	0.57254	DR	0.589686
				Bin174	DR	0.483008	DR	0.452572
				Bin108	DR	0.446686	DR	0.826065
				Bin185	DR	0.506348	DR	0.616003
				Bin053	DR	0.637232	DR	0.484875
				Bin061	DR	0.644321	DL	0.541177
				Bin012	DL	0.80234	DR	0.650092
				Bin205	DR	0.987179	DR	0.816092
				Bin011	DL	0.572421	DL	0.702587
				Bin065	DL	0.498729	DL	0.729792
				Bin002	DL	0.615397	DL	0.722634
				Bin007	DR	0.442745	DL	0.576142
				Bin014	DL	0.560676	DR	0.526261
				Bin017	DR	0.621126	DR	0.634232
				Bin026	DL	0.808321	DL	0.698301
				Bin004	DL	0.653147	DL	0.606052
				Bin106	DL	0.610055	DL	0.770921
				Bin022	DR	0.455733	DL	0.86194
				Bin023	DL	0.612516	DR	0.563209
				Bin025	DL	0.78384	DL	0.550484
				Bin107	HD	0.502528	DL	0.538044
				Bin060	DR	0.472493	DL	0.65741
				Bin052	HoS	0.534923	DL	0.503645
				Bin125	DL	0.694227	DL	0.50137
				Bin136	HoS	0.412504	HoS	0.861387
				Bin184	HoS	0.43214	DL	0.488231
				Bin187	DL	0.511934	DL	0.501772
				Bin051	DL	0.580819	DR	0.630737
				Bin202	DR	1	DR	0.835657
				Bin200	DR	0.956522	DR	0.611528
				Bin199	DR	0.985929	DL	0.63012
				Bin013	HoS	0.778935	HoS	0.953886
				Bin201	DR	0.969231	DR	0.503109
				Bin191	DR	0.938462	DL	0.70456
				Bin197	DR	0.8567	DR	0.516881
				Bin203	DR	1	DR	0.518354
				Bin016	DL	0.435401	HoS	0.970878
				Bin204	DL	0.519231	DR	0.603448
				Bin198	DR	0.772045	DL	0.436917
				Bin183	DL	0.655541	DR	0.554226
				Bin160	DL	0.735681	DL	0.748591
				Bin126	HoS	0.53694	HoS	0.500845
				Bin169	DL	0.657917	DL	0.520532
				Bin147	DL	0.581149	DL	0.560052
				Bin158	DL	0.596617	DL	0.720248
				Bin194	DL	0.718117	DL	0.674432
				Bin175	DL	0.715506	DL	0.837741
				Bin140	DR	0.774599	DR	0.706805
				Bin041	DR	0.927499	DR	0.667778
				Bin047	DR	0.48347	HoS	0.940106
				Bin048	DR	0.7019	DL	0.574406
				Bin076	DR	0.543647	DL	0.660681
				Bin033	HoS	0.872314	HoS	0.996267
				Bin172	DR	0.552301	DL	0.648253
				Bin151	DR	0.749591	DL	0.630145
				Bin024	HoS	0.581979	DL	0.640061
				Bin003	HoS	0.911755	HoS	0.992818
				Bin036	DR	0.745504	DR	0.4895
				Bin042	HoS	0.394904	DR	0.791736
				Bin040	DR	0.699853	HoS	0.7432
				Bin094	HD	0.669474	DL	0.742304
				Bin181	DL	0.587952	DL	0.667603
				Bin176	DR	0.704478	HoS	0.62539
				Bin192	DR	0.827935	DR	0.695287
				Bin156	DR	0.836901	DL	0.567417
				Bin163	DR	0.854637	DR	0.453905
				Bin019	DR	0.703232	DR	0.430866
				Bin121	DR	0.564469	DL	0.411009
				Bin114	DR	0.530811	HoS	0.958808
				Bin082	DR	0.870821	DR	0.816271
				Bin179	DR	0.777233	DL	0.858424
				Bin134	DR	0.575057	DL	0.487378
				Bin142	HoS	0.740636	HoS	0.921736
				Bin195	DR	0.934243	DL	0.559232
				Bin173	HoS	0.416171	DR	0.512115
				Bin189	DR	0.735194	DR	0.707105
				Bin186	DR	0.527605	DR	0.644116
				Bin193	DL	0.608054	DR	0.636559
				Bin196	DR	0.738739	DR	0.520992
				Bin157	DR	0.503658	DR	0.462511
				Bin099	DR	0.78609	DL	0.552708
				Bin148	DR	0.513975	DL	0.491342
				Bin131	DR	0.54309	DL	0.658893
				Bin167	DL	0.812714	DL	0.531883
				Bin095	DR	0.591824	DL	0.689767
				Bin100	DR	0.829648	DR	0.438407
				Bin063	HoS	0.675878	HoS	0.517428
				Bin049	DR	0.894718	DR	0.722002
				Bin141	DR	0.923116	HoS	0.426575
				Bin021	HoS	0.388898	DR	0.657729
				Bin087	DR	0.877268	DR	0.546622
				Bin159	DR	0.518201	DR	0.602722
				Bin113	DR	0.692893	DL	0.50618
				Bin119	DR	0.779165	DR	0.671481
				Bin168	DR	0.772179	DR	0.48166
				Bin066	DR	0.745802	HoS	0.778116
				Bin171	DR	0.84261	DR	0.469552
				Bin146	DR	0.834959	DL	0.593852
				Bin144	DR	0.867159	DL	0.51275
				Bin069	DR	0.676567	DR	0.500535
				Bin155	DR	0.583893	DR	0.803806
				Bin039	DR	0.422	HoS	0.964002
				Bin075	HoS	0.575247	DR	0.478012
				Bin153	DR	0.988726	DR	0.899139
				Bin034	DR	0.48843	HoS	0.41414
				Bin072	DR	0.570553	DR	0.577363
				Bin127	HeS	0.529172	DR	0.883424
				Bin005	HoS	0.485009	DL	0.495223
				Bin122	HoS	0.596125	DR	0.640436
				Bin081	DR	0.83272	DR	0.399493
				Bin020	DR	0.698461	DR	0.467348
				Bin028	DR	0.615416	DL	0.507637
				Bin001	HoS	0.873482	HoS	0.997704
				Bin102	DR	0.601714	DL	0.635175
				Bin077	HoS	0.400392	HoS	0.792902
				Bin057	DR	0.622136	DR	0.628336
				Bin145	DR	0.797824	DR	0.387487
				Bin079	DR	0.792182	DL	0.541338
				Bin015	DR	0.468054	DL	0.525845
				Bin098	DR	0.52093	DR	0.635321
				Bin109	DL	0.541261	DR	0.680047
				Bin170	DR	0.839818	DR	0.676098
				Bin112	DR	0.799902	DR	0.838439
				Bin128	DR	0.562833	DL	0.449021
				Bin027	DR	0.551398	DR	0.936002
				Bin088	HoS	0.474546	DR	0.675458
				Bin056	HoS	0.63194	DR	0.519995
				Bin062	DL	0.699407	DL	0.455113
				Bin050	DR	0.807395	DR	0.591826
				Bin165	DR	0.70678	DR	0.565332
				Bin149	DR	0.538953	DL	0.565998
				Bin116	DR	0.657777	HoS	0.954195
				Bin130	HoS	0.617185	HoS	0.454425
				Bin143	DR	0.888622	DL	0.477068
				Bin068	DL	0.532274	DL	0.621313
				Bin166	DL	0.447869	DR	0.624926
				Bin006	DL	0.785602	DR	0.512832
				Bin064	DR	0.730406	DR	0.559309
				Bin164	DR	0.487874	DR	0.598717
				Bin103	DL	0.624198	DL	0.697591
				Bin055	DR	0.488614	DL	0.6921
				Bin129	DR	0.865789	DL	0.555063
				Bin118	DL	0.582235	DL	0.629444
				Bin139	DR	0.86216	DL	0.472118
				Bin010	DL	0.544597	HoS	0.730724
				Bin058	DR	0.534891	DR	0.604338
				Bin054	DR	0.902405	DR	0.883188
				Bin018	DL	0.795849	DR	0.405103
				Bin124	DR	0.704333	DR	0.576739
				Bin120	DR	0.793232	DL	0.45024
				Bin074	DL	0.548995	DR	0.444435
				Bin188	DL	0.677449	DR	0.408625
				Bin117	DR	0.69043	DR	0.761622
				Bin071	DL	0.377875	DL	0.756587
				Bin084	DL	0.499114	DL	0.631831
				Bin180	DL	0.779564	DR	0.501529
				Bin101	DR	0.480327	DR	0.68015
				Bin086	DR	0.892759	DR	0.805033
				Bin132	DR	0.856648	DL	0.801224
				Bin044	DR	0.888797	DL	0.708613
				Bin190	DR	0.453602	DR	0.781996
				Bin110	DR	0.367054	HoS	0.640833
				Bin135	HoS	0.477495	DL	0.664546
				Bin092	DL	0.80189	DL	0.453189
				Bin138	DL	0.851605	DL	0.581701
				Bin178	DR	0.486179	DR	0.570685
				Bin177	DL	0.745249	DL	0.659224
				Bin111	DL	0.703793	DL	0.704333
				Bin093	DL	0.459483	DR	0.459689
				Bin154	DR	0.551796	DL	0.462416
				Bin083	DR	0.334344	HoS	0.357718
				Bin097	DR	0.892085	DR	0.790587
				Bin080	HoS	0.674267	DR	0.442804
				Bin150	DR	0.744154	DR	0.689588
				Bin161	DR	0.746217	DL	0.696896
				Bin104	DR	0.626079	DL	0.603945
				Bin152	DR	0.494433	DL	0.856352
				Bin162	DR	0.489863	DL	0.693049
				Bin046	DL	0.542269	DR	0.564834
				Bin059	DR	0.895179	DL	0.637058
				Bin182	DR	0.47869	DL	0.509412
				Bin031	HoS	0.774338	HoS	0.85129
				Bin133	HoS	0.384258	DL	0.444197
				Bin037	HoS	0.809703	HoS	1
				Bin115	DL	0.57131	DL	0.50662
				Bin078	DR	0.743443	DR	0.514138
				Bin035	DR	0.596651	DR	0.47622
